# Supplementary material for: Mapping QTLs conferring salt tolerance and micronutrient concentrations at seedling stage in wheat
Source: Sci Rep. 2017 Nov 15;7:15662. doi: 10.1038/s41598-017-15726-6 (PMC5688110; doi:10.1038/s41598-017-15726-6)
Supplement: Supplementary file 1 — Supplementary File [file 41598_2017_15726_MOESM1_ESM.xlsx]

## Sheet: S1
S1: List of 398 novel markers assigned to A,B and D genomes
Serial No.	SNPs	Chr	cM Position
1	AX-94826839	1A	5.65
2	AX-94445422	1A	12.2
3	AX-94889305	1A	22.08
4	AX-94938408	1A	23.39
5	AX-94507420	1A	24.05
6	AX-94416982	1A	37.28
7	AX-95657284	1A	98.7
8	AX-95188865	1A	123.9
9	AX-95660621	1A	126.64
10	AX-94526544	1A	138.79
11	AX-94522489	1A	139.12
12	AX-94995317	1A	140.79
13	AX-95652739	1A	166.58
14	AX-95254042	2A	0
15	AX-94564483	2A	0.65
16	AX-95096362	2A	3.74
17	AX-94625204	2A	6.07
18	AX-94445742	2A	11.45
19	AX-95091074	2A	11.45
20	AX-95211185	2A	19.27
21	AX-94511927	2A	25.2
22	AX-94696230	2A	33.16
23	AX-94879450	2A	63.97
24	AX-94912614	2A	65.67
25	AX-95237274	2A	67.34
26	AX-94407643	2A	69.27
27	AX-94774467	2A	72.93
28	AX-94395588	2A	75.91
29	AX-94691114	2A	75.91
30	AX-94724618	2A	76.56
31	AX-94668553	2A	85.96
32	AX-94861217	2A	88.31
33	AX-95105040	2A	89.64
34	AX-94424614	2A	90.64
35	AX-94409305	2A	91.31
36	AX-95072055	2A	91.31
37	AX-94624047	2A	92.3
38	AX-94551757	2A	92.63
39	AX-94801027	2A	93.3
40	AX-94414225	2A	94.32
41	AX-95630331	2A	95
42	AX-95202783	2A	95.69
43	AX-94463649	2A	110.69
44	AX-94878691	2A	121.02
45	AX-94417710	2A	134.86
46	AX-94551988	2A	135.19
47	AX-95161958	2A	136.84
48	AX-94963427	2A	148.5
49	AX-94440222	2A	148.83
50	AX-94691001	2A	150.79
51	AX-94958279	2A	153.46
52	AX-94454052	2A	160.47
53	AX-94882248	2A	163.84
54	AX-94476432	2A	166.14
55	AX-94920123	2A	169.3
56	AX-95018915	2A	173.29
57	AX-94639372	2A	180.57
58	AX-95255993	2A	186.95
59	AX-95629341	3A	5.57
60	AX-94960687	3A	15.33
61	AX-95629213	3A	25.53
62	AX-95633946	3A	26.53
63	AX-94597894	3A	27.21
64	AX-95216721	3A	28.21
65	AX-94422954	3A	29.53
66	AX-94689491	3A	31.54
67	AX-94978370	3A	40.32
68	AX-94861851	3A	43.59
69	AX-94611522	3A	47.46
70	AX-95629768	3A	50.84
71	AX-94465976	3A	64.43
72	AX-95084434	3A	65.08
73	AX-94987731	3A	67.11
74	AX-95207390	3A	80.77
75	AX-94490447	3A	100.82
76	AX-94382416	3A	116.97
77	AX-94652031	3A	123.87
78	AX-95630046	3A	125.97
79	AX-95099434	3A	127.62
80	AX-95203734	3A	128.75
81	AX-95630494	3A	129.09
82	AX-95630443	3A	130.07
83	AX-94494353	3A	132.43
84	AX-94565139	3A	136.43
85	AX-95629216	3A	147.86
86	AX-94495697	3A	151.14
87	AX-94623333	3A	159.97
88	AX-94577929	3A	162.32
89	AX-94651794	3A	163.63
90	AX-95629522	3A	163.63
91	AX-94455123	3A	169.29
92	AX-95628824	3A	169.95
93	AX-95630061	3A	169.95
94	AX-94730885	3A	175.24
95	AX-94432506	4A	0
96	AX-95180377	4A	4.21
97	AX-94448613	4A	5.21
98	AX-94500562	4A	6.2
99	AX-94391714	4A	6.54
100	AX-94405844	4A	13.51
101	AX-95116897	4A	14.49
102	AX-94656195	4A	21.47
103	AX-94741030	4A	25.18
104	AX-94400545	4A	34.44
105	AX-95183268	4A	36.75
106	AX-94569284	4A	39.4
107	AX-95628795	4A	40.06
108	AX-94385575	4A	40.39
109	AX-94478215	4A	44.67
110	AX-94381257	4A	45
111	AX-94501087	4A	51.79
112	AX-94630138	4A	65.75
113	AX-94773786	4A	76.14
114	AX-94846911	4A	84.54
115	AX-95652726	4A	85.6
116	AX-94435459	4A	94.53
117	AX-94930926	5A	0
118	AX-95684846	5A	1
119	AX-94382552	5A	12.3
120	AX-94490702	5A	62.56
121	AX-94542590	5A	62.89
122	AX-94406550	5A	71.88
123	AX-94909932	5A	85.66
124	AX-94410710	6A	0
125	AX-94535709	7A	0
126	AX-94480941	7A	12.75
127	AX-95021676	7A	85.18
128	AX-95629949	7A	102.09
129	AX-95200915	7A	119.26
130	AX-94506138	7A	121.27
131	AX-94532669	7A	154.31
132	AX-94950579	7A	155.31
133	AX-95629053	1B	14.46
134	AX-95182909	1B	28.06
135	AX-94395993	1B	42.09
136	AX-95224065	1B	43.43
137	AX-94384299	1B	44.45
138	AX-94686193	1B	44.45
139	AX-94702084	1B	44.45
140	AX-94753633	1B	44.45
141	AX-94781661	1B	44.45
142	AX-94957421	1B	44.45
143	AX-94761228	1B	45.8
144	AX-94682476	1B	46.82
145	AX-95173788	1B	50.52
146	AX-94748457	1B	51.2
147	AX-94470457	1B	51.53
148	AX-94728950	1B	51.87
149	AX-94960156	1B	52.19
150	AX-94627379	1B	52.52
151	AX-95103215	1B	52.85
152	AX-95076011	1B	53.18
153	AX-94499522	1B	53.5
154	AX-94999089	1B	54.17
155	AX-95117274	1B	55.16
156	AX-94821952	1B	55.82
157	AX-94411877	1B	56.15
158	AX-94635693	1B	56.15
159	AX-94838868	1B	56.15
160	AX-94927816	1B	56.15
161	AX-95155452	1B	56.15
162	AX-95630425	1B	56.15
163	AX-94395869	1B	56.48
164	AX-94445757	1B	56.48
165	AX-94675197	1B	56.48
166	AX-95634832	1B	57.46
167	AX-94767202	1B	58.44
168	AX-95016210	1B	58.44
169	AX-94716175	1B	58.77
170	AX-94805209	1B	59.1
171	AX-95096526	1B	59.44
172	AX-94736551	1B	59.77
173	AX-94525857	1B	60.1
174	AX-94552967	1B	60.43
175	AX-94404635	1B	60.77
176	AX-94461779	1B	60.77
177	AX-94513469	1B	60.77
178	AX-95145050	1B	60.77
179	AX-94518563	1B	60.77
180	AX-94612330	1B	60.77
181	AX-94987830	1B	60.77
182	AX-95098879	1B	60.77
183	AX-95172326	1B	60.77
184	AX-95629862	1B	60.77
185	AX-94385806	1B	61.1
186	AX-94721813	1B	61.75
187	AX-94631903	1B	62.07
188	AX-94821053	1B	62.41
189	AX-94648555	1B	63.08
190	AX-95162504	1B	67.1
191	AX-94438918	1B	68.12
192	AX-95086704	1B	69.13
193	AX-94703973	1B	69.45
194	AX-94784779	1B	69.79
195	AX-94812304	1B	69.79
196	AX-94743136	1B	69.79
197	AX-95204577	1B	69.79
198	AX-94935226	1B	69.79
199	AX-94475346	1B	69.79
200	AX-94845848	1B	69.79
201	AX-94733734	1B	69.79
202	AX-94587041	1B	69.79
203	AX-94472945	1B	70.12
204	AX-94912550	1B	70.45
205	AX-95103929	1B	70.79
206	AX-94604911	1B	71.82
207	AX-94858023	1B	73.19
208	AX-95239697	1B	87.42
209	AX-95629900	1B	95.5
210	AX-95126764	1B	98.15
211	AX-94874865	1B	111.97
212	AX-95176275	1B	115.66
213	AX-94953610	1B	116.67
214	AX-94660066	1B	117
215	AX-94517434	1B	117.66
216	AX-94645208	1B	118.32
217	AX-94640367	1B	118.32
218	AX-94695814	1B	118.32
219	AX-95074821	1B	118.32
220	AX-94767652	1B	118.32
221	AX-94436229	1B	118.32
222	AX-94707150	1B	118.32
223	AX-95238595	1B	118.32
224	AX-94442955	1B	118.32
225	AX-95192146	1B	118.32
226	AX-94899004	1B	118.32
227	AX-95216912	1B	118.32
228	AX-94720499	1B	118.32
229	AX-94695141	1B	118.32
230	AX-94500346	1B	118.32
231	AX-94480940	1B	118.32
232	AX-95084600	1B	118.65
233	AX-94403365	1B	118.98
234	AX-95233201	1B	119.65
235	AX-94433809	1B	120.67
236	AX-94540913	1B	121
237	AX-95019259	1B	121.33
238	AX-94970016	1B	121.33
239	AX-94797832	1B	121.33
240	AX-94925858	1B	121.33
241	AX-95024817	1B	121.67
242	AX-94667626	1B	122
243	AX-95244854	1B	122.67
244	AX-94726160	1B	123.33
245	AX-94665889	1B	123.99
246	AX-94700372	1B	124.31
247	AX-94961243	1B	124.97
248	AX-94952466	1B	124.97
249	AX-95250713	1B	125.31
250	AX-94521861	1B	125.31
251	AX-94882031	1B	125.31
252	AX-95109224	1B	126.64
253	AX-95115135	1B	126.64
254	AX-94599511	1B	126.64
255	AX-95174141	1B	126.64
256	AX-94747860	1B	126.64
257	AX-94638408	1B	126.97
258	AX-94717358	1B	127.3
259	AX-94730210	1B	127.62
260	AX-95093466	1B	127.95
261	AX-94664054	1B	128.29
262	AX-94847267	1B	129.3
263	AX-94850271	1B	129.97
264	AX-94546432	1B	136.8
265	AX-95629856	1B	156.75
266	AX-95188301	2B	7.95
267	AX-95652712	2B	43.35
268	AX-95630577	2B	46.33
269	AX-94388449	2B	50.35
270	AX-94814715	2B	60.3
271	AX-94869081	2B	77.32
272	AX-94690642	2B	79.31
273	AX-94653302	2B	80.99
274	AX-94575146	2B	83.03
275	AX-94494919	2B	83.36
276	AX-94452908	2B	84.03
277	AX-95159756	2B	85.03
278	AX-94692118	2B	85.03
279	AX-94909085	2B	95.8
280	AX-95129847	2B	109.89
281	AX-94771300	2B	116.6
282	AX-94462571	2B	117.08
283	AX-94486332	2B	124.15
284	AX-94774705	2B	135.92
285	AX-94480449	2B	157.79
286	AX-94631531	2B	159.44
287	AX-94430710	2B	159.77
288	AX-95118494	2B	160.43
289	AX-94397766	2B	189.01
290	AX-94541269	2B	190.02
291	AX-94861181	2B	190.35
292	AX-94626007	2B	190.68
293	AX-94381972	2B	191.01
294	AX-95629304	2B	203.29
295	AX-94701208	2B	203.63
296	AX-95260015	2B	209.23
297	AX-95631064	2B	209.56
298	AX-94512341	2B	210.55
299	AX-94641302	2B	211.89
300	AX-94684417	2B	211.89
301	AX-94436530	2B	212.89
302	AX-94548498	2B	213.22
303	AX-94449608	2B	213.22
304	AX-95213276	2B	214.9
305	AX-94472747	2B	216.58
306	AX-94512911	2B	217.26
307	AX-95250363	2B	218.26
308	AX-95652842	2B	218.26
309	AX-94627468	2B	218.58
310	AX-94394887	2B	218.91
311	AX-94402263	2B	219.24
312	AX-95652838	2B	221.26
313	AX-94520793	3B	5.69
314	AX-94410925	3B	6.35
315	AX-94543147	3B	60.26
316	AX-94405214	3B	69.57
317	AX-95685001	3B	89.44
318	AX-94960570	3B	95.84
319	AX-94814435	3B	103.27
320	AX-95630187	3B	120.65
321	AX-94445203	3B	123.74
322	AX-94619709	3B	125.09
323	AX-95632086	3B	132.05
324	AX-94452159	3B	132.73
325	AX-94699353	4B	12.8
326	AX-94533963	4B	28.36
327	AX-94446850	4B	30.05
328	AX-94992337	4B	30.05
329	AX-94821661	4B	30.71
330	AX-94623317	4B	39.47
331	AX-94502357	4B	40.8
332	AX-94927691	4B	67.72
333	AX-94452533	4B	70.35
334	AX-94957045	4B	71.34
335	AX-95257129	4B	72.34
336	AX-94474747	4B	88.99
337	AX-94524687	5B	8.06
338	AX-95684765	5B	15.26
339	AX-94649734	5B	28.76
340	AX-94509994	5B	39.47
341	AX-94831861	5B	42.54
342	AX-94455639	5B	50.93
343	AX-95137871	5B	51.59
344	AX-95100010	5B	52.94
345	AX-94582897	5B	60.76
346	AX-95630550	5B	67.67
347	AX-95634935	5B	71.67
348	AX-95022681	5B	72.01
349	AX-95631922	5B	72.35
350	AX-94668122	5B	83.29
351	AX-95684773	5B	113.98
352	AX-94665455	5B	133.85
353	AX-94387424	5B	139.24
354	AX-94492801	5B	140.59
355	AX-94955787	5B	146.8
356	AX-95630131	5B	153.22
357	AX-94708811	5B	159.15
358	AX-94428799	5B	167.8
359	AX-95211383	5B	172.92
360	AX-95685162	5B	178.32
361	AX-94424469	5B	191.15
362	AX-94983435	6B	0
363	AX-94622328	6B	4.07
364	AX-94589917	6B	8.38
365	AX-94648074	6B	14.88
366	AX-94499272	6B	21.86
367	AX-94404280	6B	37.04
368	AX-95094317	6B	43.3
369	AX-94515886	6B	84.31
370	AX-94439000	6B	99.59
371	AX-95164074	7B	0
372	AX-95200013	7B	11
373	AX-95096194	7B	11.32
374	AX-94585618	7B	60.05
375	AX-94622619	7B	81.45
376	AX-94749649	7B	89.25
377	AX-94390689	7B	98.59
378	AX-95654169	7B	123.33
379	AX-94431079	7B	139.27
380	AX-95681564	1D	2.39
381	AX-95203867	1D	6.08
382	AX-95256945	1D	7.06
383	AX-94488987	1D	9.05
384	AX-95179500	1D	22.97
385	AX-94899530	1D	24.01
386	AX-94544116	1D	39.04
387	AX-95180398	1D	45.38
388	AX-94960071	1D	51.59
389	AX-94386946	1D	82.67
390	AX-94425913	1D	83.93
391	AX-94420246	2D	0
392	AX-94730244	2D	2.75
393	AX-95151743	2D	40.78
394	AX-94393215	4D	0
395	AX-94499710	5D	33.1
396	AX-94497652	6D	0
397	AX-94712419	6D	0.98
398	AX-95256730	7D	7.45
	Total	A genome	132
	Total	B Genome	247
	Total	D genome	19
	Grand total		398

## Sheet: S2
Table S2: List of 79 markers which were assigned to different linkage groups than consensus map in this study
Marker	Chr	cM Position	Consensus Map*	Marker	Chr	cM	Consensus map*
						Position
AX-94577588	2A	38.86	2B	AX-94464444	2B	208.9	2A
AX-94761767	2A	50.83	4A	AX-94522700	2B	211.56	2A
AX-94503294	2A	56.43	4A	AX-94550066	2B	211.89	2A
AX-95186881	2A	123.35	6B	AX-94933710	2B	211.89	2A
AX-94842940	2A	174.96	1D	AX-94772515	2B	211.89	2A
AX-94730299	3A	115.32	3D	AX-94781925	2B	212.23	2A
AX-95174829	4A	4.54	2A	AX-95201020	2B	212.89	2A
AX-94522762	4A	50.48	5A	AX-94501432	2B	216.58	2A
AX-94625273	4A	52.12	5A	AX-94485356	2B	218.26	2A
AX-94858312	4A	52.45	5A	AX-94955614	2B	219.57	2A
AX-94425631	4A	53.11	5A	AX-94487841	2B	219.9	2A
AX-94424373	4A	53.77	5A	AX-94651736	2B	220.23	2A
AX-94779282	4A	74.48	2B	AX-94467784	5B	83.94	7B
AX-95235132	4A	81.22	2B	AX-95180386	5B	151.16	2B
AX-94865451	4A	84.23	2B	AX-94691166	5B	191.81	2B
AX-94781123	4A	91.56	7A	AX-94833876	6B	2.41	2A
AX-94787647	1B	44.45	1D	AX-94755547	6B	10.33	2B
AX-94935020	1B	49.85	1A	AX-94844172	6B	22.51	2A
AX-94432182	1B	54.84	1A	AX-94391725	6B	22.84	2A
AX-94629244	1B	77.55	1A	AX-94668676	6B	51.44	2A
AX-95087336	2B	0	6B	AX-94883829	6B	54.07	2B
AX-94461046	2B	0.66	6B	AX-94425612	6B	54.4	2B
AX-94725996	2B	4.99	6B	AX-95109622	6B	58.07	2B
AX-94789435	2B	7.95	6B	AX-95147766	7B	71.13	4A
AX-94416076	2B	11.62	6B	AX-95074259	7B	103.31	2B
AX-94783697	2B	16.97	5B	AX-94735540	7B	109.58	2B
AX-94463530	2B	85.36	2A	AX-94962080	7B	114.43	2B
AX-95071189	2B	106.01	5A	AX-94921162	7B	120.06	2B
AX-94795824	2B	166.91	4A	AX-94664270	7B	133.33	2B
AX-95009583	2B	167.24	4A	AX-94538131	7B	144.46	5A
AX-94426619	2B	171	6B	AX-94660701	7B	147.57	2A
AX-94505646	2B	174.83	6B	AX-94970894	1D	10.29	1B
AX-94435221	2B	177.42	6B	AX-95253982	1D	10.61	1A
AX-94592204	2B	181.17	6B	AX-94426211	1D	29.56	5B
AX-94489861	2B	186.58	6B	AX-94962653	1D	65.76	1B
AX-94562544	2B	196.33	6B	AX-94530345	1D	72.79	1B
AX-95019187	2B	204.3	2A	AX-94490405	3D	14.68	3A
AX-94570263	2B	204.96	2A	AX-94840398	5D	53.28	6A
AX-94689332	2B	206.28	2A	AX-95094605	6D	2.61	6A
AX-94449738	2B	206.93	2A
*Published map

## Sheet: S3
Table S3: Mean phenotypic variation for various mineral concentrations (mg/kg) and salt tolerance related traits in four distinct groups of wheat F2 population
Plant Group	Highly Tolerant	Tolerant	Moderately Tolerant	Susceptible
BR	11.1116	12.9502	11.3926	10.9169
CaR	1454.72	1628.32	1597.81	1566.14
CuR	14.0093	13.9661	14.2429	13.0388
FeR	2213.19	2413.7	2507.53	2671.15
KR	2.12269	1.79248	1.3111	1.12809
MgR	0.0599368	0.0658914	0.0710523	0.123394
MnR	39.474	33.2596	31.013	31.5815
NaExR	-3.00515	-4.44916	-5.24323	-5.92645
PR	0.434203	0.486664	0.470303	0.519308
SR	0.206646	0.235847	0.227241	0.228835
ZnR	56.0798	53.3295	51.5449	50.5305
BS	6.72257	17.6654	11.6297	14.536
CaS	2240.04	2580.24	2636.08	2748.05
CuS	7.22159	7.90353	8.19394	8.73726
FeS	181.197	172.999	208.95	266.079
KS	3.87529	3.03606	2.49027	2.1145
MgS	0.113956	0.120572	0.125435	0.121794
MnS	63.8504	64.7869	67.7068	63.2492
NaExS	-2.84934	-3.89264	-6.03003	-7.73049
PS	0.533317	0.537416	0.564968	0.502956
SS	0.294537	0.298314	0.334029	0.308372
ZnS	62.9456	58.3662	60.126	55.3568
DSW (g)	0.275	0.1923	0.0961	0.0636
DRW (g)	0.1484	0.1164	0.0672	0.0315

## Sheet: S4
Table S4: Correlation coefficent among different minerals and salt tolerance related traits for wheat bred for salt tolerance
	BR	BS	CaR	CaS	CuR	FeR	KR	KS	MgR	MgS	MnR	MnS	NaExR	NaExS	PR	PS	SR	SS	ZnR
BS	0.7049
CaR	0.5513	0.7784
CaS	-0.0652	0.5748	0.746
CuR	0.4026	-0.2695	0.0938	-0.4794
FeR	-0.2952	0.422	0.5463	0.9653	-0.6434
KR	0.8721	0.8082	0.3756	-0.013	-0.056	-0.1582
KS	0.2626	-0.3911	-0.6285	-0.9777	0.4902	-0.9823	0.2191
MgR	-0.5041	0.2471	0.0909	0.7014	-0.9404	0.8484	-0.1446	-0.7412
MgS	0.0308	0.3145	0.8153	0.7957	0.1263	0.6779	-0.2305	-0.8012	0.193
MnR	-0.0246	-0.4962	-0.8474	-0.9427	0.1637	-0.8519	0.0941	0.9259	-0.446	-0.9506
MnS	0.1743	-0.1424	0.4624	0.0981	0.7981	-0.0632	-0.32	-0.1246	-0.5478	0.6802	-0.4234
NaExR	-0.2451	0.4184	0.6339	0.9828	0.5116	0.9869	0.1878	0.9993	0.7541	0.7874	0.9219	-0.0968
NaExS	-0.5122	0.2061	0.4001	0.9	0.6212	0.9741	0.3739	0.9642	0.85	0.659	-0.7996	-0.0249	0.9622
PR	-0.0816	0.6493	0.5124	0.8848	-0.8029	0.9147	0.1943	-0.839	0.8852	0.4228	-0.6821	0.3729	0.8581	0.8231
PS	0.2968	-0.2303	0.2791	-0.2134	0.9509	-0.3825	-0.2052	0.2032	-0.7895	0.4147	-0.1246	0.9453	0.2293	0.3482	-0.6306
SR	0.4941	0.8866	0.9557	0.8353	-0.19	0.6775	0.4655	-0.7076	0.3294	0.7145	-0.8372	0.1886	0.7215	0.5127	0.7225	-0.0155
SS	-0.2066	-0.1623	0.4872	0.4618	0.4035	0.3842	-0.584	-0.5444	-0.0685	0.8743	-0.7002	0.8638	0.5156	0.4619	0.0084	0.6639	0.2949
ZnR	0.2445	-0.3931	-0.6498	-0.9783	0.4561	0.9746	0.2201	0.9992	-0.7143	-0.824	0.9392	-0.162	0.9977	0.9556	-0.8229	0.1657	-0.7183	-0.5716
ZnS	0.0876	-0.6439	-0.4673	-0.8526	0.8352	0.8922	-0.215	0.8054	-0.897	-0.3628	0.6329	0.4326	0.826	0.7997	-0.9979	0.6786	-0.6907	0.0539	0.7872

## Sheet: S5
Serial No.	SNP ID	IWGSC Sequence Hit	Sequence Length	Blast Similarity Mean	Blast Hit Triticum aestivumxonomy Name	Blast Top Hit Taxonomy Name	Top hit coverage ratio	Blast Top Hit Similarity	Blast Top Hit Accession	Annotation GO Count	Annotation GO ID	Annotation GO Term	Annotated Gene/Transporter	Transports
1	AX-94778362	lcl|Traes_4BL_5A58CACB2.1	666	0.827	Triticum durum/Triticum aestivum/Triticum aestivum;Triticum aestivum;Triticum aestivum/Triticum aestivum;Triticum aestivum/Triticum aestivum/Triticum aestivum/Triticum aestivum/Triticum aestivum/Triticum aestivum/Triticum aestivum/Triticum aestivum;Hordeum marinum subsp. marinum;Triticum monococcum/Triticum monococcum;Hordeum vulgare;Triticum durum;Triticum durum/Triticum aestivum/Triticum aestiv…	Triticum durum/Triticum aestivum	0.428571	1	ABG33943.1;ABG33947.1;ABG33940.1	3	GO:0098655;GO:0016021;GO:0008324	cation transmembrane transport;cation transmembrane transporter activity;integral component of membrane	high-affinity potassium transporter	K
2	AX-95224228	lcl|Traes_6BS_E420DDD6D.1	639	0.8075	Hordeum vulgare;Aegilops tauschii;Oryza sative Japonica/Oryza sative Japonica/Oryza rufipogon/Oryza sativa indica/Oryza sative Japonica/Oryza sativa indica/Oryza sative Japonica/Oryza sative Japonica;Oryza brachyantha;Dichanthelium oligosenthes;Brachypodium distachyon;Zea Mays;Zea Mays/Zea Mays/Zea Mays;Setaria italica/Setaria italica;Sorghum bicolor/Sorghum bicolor;Setaria italica;;Jatropha curc…	Hordeum vulgare subsp. vulgare	0.744755	0.9484	BAK05394.1	4	GO:0005739;GO:0016021;GO:0005774;GO:0009536	plastid;vacuolar membrane;integral component of membrane;mitochondrion	K+-H+ exchange	K
3	AX-94995317	lcl|Traes_1DS_07F02E427.1	2373	0.918	Aegilops tauschii;Brachypodium distachyon;Oryza sativa indica	Aegilops tauschii	1.00127	0.9987	EMT01000.1	3	GO:0015079;GO:0071805;GO:0016021	potassium ion transmembrane transporter activity;potassium ion transmembrane transport;integral component of membrane	potassium transporter 12	K
4	AX-94388980	lcl|Traes_5DS_49CF8A4C4.1	2337	0.9115	Hordeum vulgare;Brachypodium distachyon;Brachypodium distachyon;Aegilops tauschii;Oryza sative Japonica;Oryza sative Japonica/Oryza sative Japonica/Oryza sative Japonica/Oryza sative Japonica;Oryza brachyantha;Oryza sative Japonica;Sorghum bicolor/Sorghum bicolor;Zea Mays;Oryza sativa indica;Dichanthelium oligosenthes;Setaria italica;Setaria italica;Ac;;;Zea Mays;Anthurium amnicola;Amborella tric…	Hordeum vulgare subsp. vulgare	0.913272	0.9928	BAJ95087.1	5	GO:0006813;GO:0015299;GO:0016021;GO:1902600;GO:0009536	plastid;hydrogen ion transmembrane transport;solute:proton antiporter activity;integral component of membrane;potassium ion transport	K(+) efflux antiporter chloroplastic	K
5	AX-95215612	lcl|Traes_XX_D8915FD17.1	984	0.973	Aegilops tauschii;Puccinellia tenuiflora;Hordeum vulgare;Brachypodium distachyon;Zea Mays/Zea Mays/Zea Mays/Zea Mays;Setaria italica;Setaria italica;Dichanthelium oligosenthes;Zea Mays;Oryza brachyantha;Oryza sative Japonica/Oryza sative Japonica/Oryza sative Japonica/Oryza sative Japonica/Oryza sative Japonica/Oryza sative Japonica/Oryza sative Japonica/Oryza sativa indica/Oryza sative Japonica/…	Aegilops tauschii	1	1	EMT31545.1	7	GO:0005249;GO:0009506;GO:0071805;GO:0005739;GO:0016021;GO:0034765;GO:0005886	plasma membrane;plasmodesma;regulation of ion transmembrane transport;potassium ion transmembrane transport;voltage-gated potassium channel activity;integral component of membrane;mitochondrion	voltage-gated potassium channel subunit beta	K
6	AX-95654644	lcl|Traes_1BL_611DF0433.1	873	0.9195	Hordeum vulgare;Hordeum vulgare;Triticum urartu	Hordeum vulgare subsp. vulgare	0.636761	0.9931	BAJ90119.1	10	GO:0005887;GO:0005249;GO:0005615;GO:0042391;GO:0071805;GO:0004197;GO:0005783;GO:0016023;GO:0051603;GO:0005764	cytoplasmic, membrane-bounded vesicle;regulation of membrane potential;cysteine-type endopeptidase activity;proteolysis involved in cellular protein catabolic process;potassium ion transmembrane transport;voltage-gated potassium channel activity;extracellular space;lysosome;endoplasmic reticulum;integral component of plasma membrane	jacalin-related lectin 3-like	K
7	AX-94699167	lcl|Traes_5AL_51E31BF07.1	1047	0.899	Triticum urartu;Aegilops tauschii;Hordeum vulgare/Hordeum vulgare;Hordeum vulgare;Hordeum vulgare;Hordeum vulgare/Hordeum vulgare/Hordeum vulgare/Hordeum vulgare/Hordeum vulgare/Hordeum vulgare;Brachypodium distachyon/Brachypodium distachyon;Setaria italica/Setaria italica;Sorghum bicolor;Sorghum bicolor/Sorghum bicolor;Dichanthelium oligosenthes;Zea Mays/Zea Mays;Zea Mays/Zea Mays/Zea Mays/Zea M…	Triticum urartu	1	0.9943	EMS54132.1	13	GO:0071805;GO:0009651;GO:0007030;GO:0005242;GO:0051260;GO:0030007;GO:0009705;GO:0000271;GO:0010119;GO:0005509;GO:0006816;GO:0010029;GO:0031004	protein homooligomerization;calcium ion transport;Golgi organization;inward rectifier potassium channel activity;polysaccharide biosynthetic process;calcium ion binding;plant-type vacuole membrane;regulation of seed germination;response to salt stress;regulation of stomatal movement;potassium ion transmembrane transport;cellular potassium ion homeostasis;potassium ion-transporting ATPase complex	outward-rectifying potassium channel	K
8	AX-94484138	lcl|Traes_3B_81DB429AC.1	1602	0.8475	Triticum urartu;Aegilops tauschii;Brachypodium distachyon/Brachypodium distachyon;Oryza brachyantha;Oryza sativa indica;Oryza sative Japonica;Oryza sative Japonica;Sorghum bicolor;Zea Mays/Zea Mays;Zea Mays;Setaria italica/Setaria italica;Oryza sative Japonica;Ac;;Phoenix dactylifera;;Solanum pennellii/Solanum pennellii/Solanum pennellii;Solanum pennellii;Solanum lycoperSetaria italicacum;Solanum…	Triticum urartu	0.823795	0.9634	EMS57808.1	7	GO:1903959;GO:0003824;GO:0034220;GO:0016021;GO:0006821;GO:0009536;GO:0005247	plastid;chloride transport;voltage-gated chloride channel activity;catalytic activity;regulation of anion transmembrane transport;integral component of membrane;ion transmembrane transport	Chloride channel CLC-e	Cl
9	AX-94546397	lcl|Traes_2DL_A591AC867.1	1986	0.922	Aegilops tauschii;Triticum urartu;Brachypodium distachyon	Aegilops tauschii	0.531023	0.9879	EMT23162.1	7	GO:0003676;GO:0008270;GO:1903959;GO:0034220;GO:0016021;GO:0006821;GO:0005247	chloride transport;voltage-gated chloride channel activity;nucleic acid binding;regulation of anion transmembrane transport;integral component of membrane;zinc ion binding;ion transmembrane transport	Chloride channel CLC-g	Cl
10	AX-95126745	lcl|Traes_4BL_E0ABA8471.1	1335	0.8905	Aegilops tauschii;Hordeum vulgare;Brachypodium distachyon;Setaria italica/Setaria italica;Oryza sative Japonica/Oryza sative Japonica/Oryza sative Japonica/Oryza sative Japonica/Oryza sative Japonica/Oryza sative Japonica;Oryza brachyantha;Sorghum bicolor/Sorghum bicolor;Dichanthelium oligosenthes;Zea Mays/Zea Mays;Oryza sative Japonica;Ac;Zea Mays;;Phoenix dactylifera;;Phoenix dactylifera;;TheOr…	Aegilops tauschii	0.699686	0.9955	EMT24189.1	6	GO:0005834;GO:0055085;GO:0007186;GO:0005739;GO:0016021;GO:0004871	transmembrane transport;signal transducer activity;G-protein coupled receptor signaling pathway;integral component of membrane;mitochondrion;heterotrimeric G-protein complex	cation calcium exchanger 4-like	Ca
11	AX-95069958	lcl|Traes_1AS_429D67C42.1	1371	0.9065	Aegilops tauschii;Triticum urartu;Aegilops tauschii	Aegilops tauschii	0.537102	1	EMT23208.1	2	GO:0016021;GO:0016023	cytoplasmic, membrane-bounded vesicle;integral component of membrane	calcium permeable stress-gated cation channel 1	Ca
12	AX-94849975	lcl|Traes_7BL_13D715DB0.1	1098	0.798	Triticum urartu;Hordeum vulgare;Brachypodium distachyon;Oryza sative Japonica;Oryza sative Japonica;Oryza sative Japonica/Oryza sative Japonica;Oryza sative Japonica;Oryza sativa indica;Sorghum bicolor/Sorghum bicolor;Oryza sative Japonica;Zea Mays/Zea Mays/Zea Mays;Zea Mays/Zea Mays/Zea Mays;Oryza brachyantha;Setaria italica;Dichanthelium oligosenthes;;//;Phoenix dactylifera;;Ac	Triticum urartu	0.802632	0.9781	EMS66638.1	3	GO:0003723;GO:0048046;GO:0006396	apoplast;RNA processing;RNA binding	calcium homeostasis endoplasmic reticulum	Ca
13	AX-94662401	lcl|Traes_4BS_06DC8C269.1	1971	0.836	Aegilops tauschii;Hordeum vulgare;Brachypodium distachyon;Brachypodium distachyon;Setaria italica;Setaria italica;Oryza sative Japonica;Oryza sative Japonica;Oryza brachyantha;Setaria italica;Oryza sativa indica;Sorghum bicolor;Sorghum bicolor;Zea Mays/Zea Mays;Sorghum bicolor;Sorghum bicolor;Sorghum bicolor;Dichanthelium oligosenthes;Oryza sative Japonica/Oryza sative Japonica;Oryza sative Japon…	Aegilops tauschii	0.390378	0.9735	EMT03615.1	9	GO:0005524;GO:0006281;GO:0003887;GO:0046872;GO:0016021;GO:0070588;GO:0071897;GO:0003684;GO:0005388	calcium-transporting ATPase activity;metal ion binding;DNA biosynthetic process;DNA-directed DNA polymerase activity;damaged DNA binding;integral component of membrane;calcium ion transmembrane transport;ATP binding;DNA repair	Calcium-transporting ATPase	Ca
14	AX-94635693	lcl|Traes_XX_0593C741B.1	1203	0.8695	Hordeum vulgare;Brachypodium distachyon;Brachypodium distachyon;Sorghum bicolor;Zea Mays/Zea Mays;Zea Mays;Setaria italica/Setaria italica;Oryza sative Japonica/Oryza sative Japonica/Oryza sative Japonica/Oryza sative Japonica/Oryza sative Japonica/Oryza sativa indica/Oryza sative Japonica/Oryza sative Japonica/Oryza sative Japonica;Sorghum bicolor;Oryza brachyantha;Oryza sative Japonica;Zea Mays…	Hordeum vulgare subsp. vulgare	1	0.9776	BAK00370.1	5	GO:0008270;GO:0016021;GO:0005385;GO:0071577;GO:0005886	plasma membrane;zinc II ion transmembrane transport;zinc ion transmembrane transporter activity;integral component of membrane;zinc ion binding	zinc transporter 6	Zn
15	AX-94414919	lcl|Traes_1DS_C2EFEFBB9.1	1158	0.85	Triticum aestivum;Hordeum vulgare;Aegilops tauschii	Triticum aestivum	1	0.9948	ABF55692.1	4	GO:0016021;GO:0005385;GO:0071577;GO:0005886	plasma membrane;zinc II ion transmembrane transport;zinc ion transmembrane transporter activity;integral component of membrane	zinc transporter 7	Zn
16	AX-95172326	lcl|Traes_1DS_D28FA6FF2.1	1002	0.8675	Aegilops tauschii;Hordeum vulgare;Brachypodium distachyon	Aegilops tauschii	0.982955	0.9538	EMT17521.1	6	GO:0005802;GO:0016021;GO:0005385;GO:0000139;GO:0016023;GO:0071577	cytoplasmic, membrane-bounded vesicle;Golgi membrane;zinc II ion transmembrane transport;zinc ion transmembrane transporter activity;integral component of membrane;trans-Golgi network	zinc transporter At3g08650	Zn
17	AX-94495517	lcl|Traes_XX_79F99051D.1	1125	0.874	Hordeum vulgare;Brachypodium distachyon;Oryza sative Japonica;Oryza brachyantha;Setaria italica;Zea Mays;Sorghum bicolor/Sorghum bicolor;Setaria italica;Dichanthelium oligosenthes;Setaria italica;Setaria italica;Phoenix dactylifera;Pyrus x bretschneideri;;;Citrus Setaria italicanenSetaria italicas;Jatropha curcas/Jatropha curcas;Prunus mume;Prunus perSetaria italicaca/Prunus perSetaria italicaca;…	Hordeum vulgare subsp. vulgare	1	0.9392	BAK01144.1	6	GO:0010043;GO:0061088;GO:0016021;GO:0005385;GO:0005794;GO:0071577	regulation of sequestering of zinc ion;zinc II ion transmembrane transport;zinc ion transmembrane transporter activity;integral component of membrane;response to zinc ion;Golgi apparatus	metal tolerance C2	Zn
18	AX-95634832	lcl|Traes_1AS_0B179C27B.1	690	0.7955	Triticum urartu;Aegilops tauschii;Hordeum vulgare	Triticum urartu	0.339734	0.9913	EMS52169.1	2	GO:0006829;GO:0005385	zinc II ion transport;zinc ion transmembrane transporter activity	Zn F transport-IQ domain-containing IQM1-like	Zn
19	AX-94755145	lcl|Traes_2DL_5C445EE47.1	537	0.937	Hordeum vulgare;Zea Mays;Zea Mays	Hordeum vulgare subsp. vulgare	0.482192	0.9886	BAK00984.1	4	GO:0015693;GO:0016021;GO:0015095;GO:1903830	integral component of membrane;magnesium ion transmembrane transporter activity;magnesium ion transport;magnesium ion transmembrane transport	Magnesium transporter NIPA3	Mg
20	AX-95159756	lcl|Traes_2AL_065DBAB56.1	1317	0.8815	Hordeum vulgare;Brachypodium distachyon;Sorghum bicolor	Hordeum vulgare subsp. vulgare	0.945205	0.9826	BAK00984.1	4	GO:0015693;GO:0016021;GO:0015095;GO:1903830	integral component of membrane;magnesium ion transmembrane transporter activity;magnesium ion transport;magnesium ion transmembrane transport	Magnesium transporter NIPA4	Mg
21	AX-94692118	lcl|Traes_2BL_D5156A4A5.1	1092	0.8825	Hordeum vulgare;Sorghum bicolor;Zea Mays	Hordeum vulgare subsp. vulgare	0.950685	0.9798	BAK00984.1	4	GO:0015693;GO:0016021;GO:0015095;GO:1903830	integral component of membrane;magnesium ion transmembrane transporter activity;magnesium ion transport;magnesium ion transmembrane transport	Magnesium transporter NIPA4	Mg
22	AX-94624155	lcl|Traes_4AL_7541D0C33.1	918	0.8105	Triticum urartu;Aegilops tauschii;Triticum urartu;Aegilops tauschii;Aegilops tauschii;Brachypodium distachyon;Brachypodium distachyon/Brachypodium distachyon;Brachypodium distachyon;Sorghum bicolor/Sorghum bicolor;Triticum urartu;Sorghum bicolor;Setaria italica;Setaria italica;Setaria italica;Setaria italica;Zea Mays;Zea Mays;Zea Mays;Zea Mays;Oryza sative Japonica/Oryza sative Japonica/Oryza sat…	Triticum urartu	0.358314	0.9314	EMS59594.1	12	GO:0004616;GO:0005381;GO:0006098;GO:0071421;GO:0016021;GO:0005384;GO:0005783;GO:0006880;GO:0055114;GO:0030026;GO:0071281;GO:0010168	oxidation-reduction process;phosphogluconate dehydrogenase (decarboxylating) activity;cellular manganese ion homeostasis;iron ion transmembrane transporter activity;pentose-phosphate shunt;manganese ion transmembrane transport;ER body;cellular response to iron ion;manganese ion transmembrane transporter activity;integral component of membrane;endoplasmic reticulum;intracellular sequestering of ir…	Membrane of ER body 2-like isoform X2	Mg and Fe
23	AX-95142803	lcl|Traes_2DL_CCAE7B431.1	1497	0.9375	Aegilops tauschii;Hordeum vulgare;Triticum urartu	Aegilops tauschii	0.837925	0.9652	EMT11015.1	3	GO:0005887;GO:0008271;GO:1902358	secondary active sulfate transmembrane transporter activity;sulfate transmembrane transport;integral component of plasma membrane	Sulfate transporter	Sulfate
24	AX-94518655	lcl|Traes_3AL_224FB10D3.1	1155	0.885	Triticum aestivum;Aegilops tauschii;Brachypodium distachyon	Triticum aestivum	0.594136	0.9896	CDJ26292.1	3	GO:0005887;GO:0008271;GO:1902358	secondary active sulfate transmembrane transporter activity;sulfate transmembrane transport;integral component of plasma membrane	Sulfate transporter	Sulfate
25	AX-94852973	lcl|Traes_XX_7D456E213.1	1527	0.957	Triticum urartu;Hordeum vulgare/Hordeum vulgare;Aegilops tauschii;Triticum aestivum;Hordeum vulgare;Aegilops tauschii;Triticum urartu;Triticum aestivum;Hordeum vulgare;Aegilops tauschii;Aegilops tauschii;Triticum urartu;Aegilops tauschii;Triticum aestivum;Hordeum vulgare;Hordeum vulgare;Brachypodium distachyon;Aegilops tauschii;Brachypodium distachyon;Brachypodium distachyon	Triticum urartu	1	0.9961	EMS65307.1	5	GO:0015112;GO:0055085;GO:0016021;GO:0015706;GO:0005886	transmembrane transport;nitrate transport;plasma membrane;integral component of membrane;nitrate transmembrane transporter activity	Nitrate transporter	Nitrate
26	AX-94991110	lcl|Traes_2BL_0E87D8729.1	1275	0.747	Aegilops tauschii;Aegilops tauschii;Hordeum vulgare	Aegilops tauschii	0.898305	0.9811	EMT01235.1	3	GO:0016021;GO:0006810;GO:0005215	transporter activity;transport;integral component of membrane	NRT1 PTR FAMILY -like	Nitrate
27	AX-95216700	lcl|Traes_2BS_88803DFE6.1	1713	0.7675	Aegilops tauschii;Brachypodium distachyon;Sorghum bicolor	Aegilops tauschii	0.837754	0.8976	EMT28393.1	3	GO:0006857;GO:0016021;GO:0005215	transporter activity;oligopeptide transport;integral component of membrane	NRT1 PTR FAMILY -like	Nitrate
28	AX-94863332	lcl|Traes_3B_91715BB56.1	1308	0.9675	Aegilops tauschii;Hordeum vulgare;Aegilops tauschii;Triticum urartu;Triticum urartu;Triticum aestivum;Hordeum vulgare;Brachypodium distachyon/Brachypodium distachyon/Brachypodium distachyon;Oryza brachyantha/Oryza brachyantha/Oryza brachyantha/Oryza brachyantha;Oryza brachyantha/Oryza brachyantha;Oryza sative Japonica/Oryza sative Japonica/Oryza sative Japonica/Oryza sative Japonica/Oryza sative …	Aegilops tauschii	1	1	EMT01775.1	7	GO:0005315;GO:0098656;GO:0016021;GO:0005794;GO:0016023;GO:0005886;GO:0009536	cytoplasmic, membrane-bounded vesicle;plastid;plasma membrane;anion transmembrane transport;integral component of membrane;inorganic phosphate transmembrane transporter activity;Golgi apparatus	anion transporter 7	Anions
29	AX-94775993	lcl|Traes_2BL_007AADDF1.1	1557	0.891	Aegilops tauschii;Hordeum vulgare;Brachypodium distachyon	Aegilops tauschii	1	0.9884	EMT17209.1	5	GO:0055085;GO:0022857;GO:0005739;GO:0016021;GO:0006820	transmembrane transport;transmembrane transporter activity;integral component of membrane;anion transport;mitochondrion	glycerol-3-phosphate transporter 1	Anions
30	AX-94550729	lcl|Traes_4BL_32F50466D.1	1125	0.971	Triticum urartu;Brachypodium distachyon;Hordeum vulgare;Hordeum vulgare;Triticum urartu;Zea Mays;Brachypodium distachyon;Oryza sative Japonica/Oryza sative Japonica/Oryza sative Japonica/Oryza sative Japonica/Oryza sative Japonica/Oryza sativa indica/Oryza sative Japonica/Oryza sative Japonica/Oryza sative Japonica;Oryza sative Japonica;Sorghum bicolor;Zea Mays/Zea Mays;Aegilops tauschii;Sorghum …	Triticum urartu	0.518931	0.9957	EMS52358.1	4	GO:0015098;GO:0016021;GO:0016023;GO:0015689	cytoplasmic, membrane-bounded vesicle;integral component of membrane;molybdate ion transmembrane transporter activity;molybdate ion transport	molybdate-anion transporter-like	Anions
31	AX-94583481	lcl|Traes_3DS_50B54D1FC.1	2052	0.724	Aegilops tauschii;Triticum urartu;Brachypodium distachyon/Brachypodium distachyon/Brachypodium distachyon;Oryza sativa indica;Oryza sative Japonica/Oryza sative Japonica/Oryza sative Japonica/Oryza sative Japonica/Oryza sative Japonica/Oryza sative Japonica/Oryza sative Japonica/Oryza sative Japonica;Setaria italica;Setaria italica;Setaria italica/Setaria italica;Oryza brachyantha;Zea Mays;Zea Ma…	Aegilops tauschii	0.819059	1	EMT23341.1	3	GO:0016020;GO:0098655;GO:0046873	cation transmembrane transport;membrane;metal ion transmembrane transporter activity	WPP domain-associated	Cations
32	AX-94752371	lcl|Traes_2DL_51FF05F66.1	2664	0.9425	Aegilops tauschii;Triticum urartu;Hordeum vulgare	Aegilops tauschii	0.957746	0.9966	EMT14360.1	8	GO:0000166;GO:0010273;GO:0005887;GO:0010043;GO:0005507;GO:0043682;GO:0035434;GO:0009536	plastid;detoxification of copper ion;copper ion binding;copper-transporting ATPase activity;copper ion transmembrane transport;response to zinc ion;integral component of plasma membrane;nucleotide binding	Copper-transporting ATPase HMA5	Cu
33	AX-94936984	lcl|Traes_7DS_D439AB891.1	864	0.989	Hordeum vulgare/Hordeum vulgare;Hordeum vulgare;Hordeum vulgare;Triticum urartu;Aegilops tauschii;Brachypodium distachyon;Zea Mays/Zea Mays/Zea Mays;Zea Mays;Oryza brachyantha;Sorghum bicolor;Setaria italica/Setaria italica;Dichanthelium oligosenthes;Aeluropus liTriticum turgidumoralis;Secale cereale;Diplachne fusca;Oryza sative Japonica/Oryza sative Japonica/Oryza sativa/Oryza sative Japonica/Or…	Hordeum vulgare/Hordeum vulgare subsp. vulgare	0.377953	1	Q06572.2;BAA02717.2	8	GO:0004427;GO:0015992;GO:0055085;GO:0046872;GO:0016021;GO:0016023;GO:0005774;GO:0009678	cytoplasmic, membrane-bounded vesicle;transmembrane transport;hydrogen-translocating pyrophosphatase activity;proton transport;metal ion binding;vacuolar membrane;integral component of membrane;inorganic diphosphatase activity	Pyrophosphate-energiz proton pump	Proton Pump
34	AX-94384299	lcl|Traes_XX_796D903AA.1	978	0.921	Hordeum vulgare;Brachypodium distachyon;Oryza sativa indica;Oryza sative Japonica/Oryza sative Japonica/Oryza sative Japonica/Oryza sative Japonica/Oryza sative Japonica/Oryza sative Japonica;Zea Mays;Oryza brachyantha;Sorghum bicolor/Sorghum bicolor;Zea Mays;Dichanthelium oligosenthes;Setaria italica/Setaria italica;Phoenix dactylifera;Ricinus communis/Ricinus communis;Jatropha curcas/Jatropha c…	Hordeum vulgare subsp. vulgare	1	0.9939	BAJ87277.1	9	GO:0045261;GO:0009507;GO:0008270;GO:0005618;GO:0046961;GO:0005730;GO:0015986;GO:0005753;GO:0046933	ATP synthesis coupled proton transport;proton-transporting ATP synthase activity, rotational mechanism;chloroplast;proton-transporting ATPase activity, rotational mechanism;nucleolus;proton-transporting ATP synthase complex, catalytic core F(1);mitochondrial proton-transporting ATP synthase complex;cell wall;zinc ion binding	ATP synthase subunit mitochondrial	Proton
35	AX-95118708	lcl|Traes_7DL_41A6D7A34.1	351	0.908	Aegilops tauschii;Hordeum vulgare;Brachypodium distachyon;Sorghum bicolor;Sorghum bicolor;Setaria italica/Setaria italica;Zea Mays/Zea Mays/Zea Mays;Triticum urartu;Dichanthelium oligosenthes;Zea Mays/Zea Mays;Oryza sative Japonica/Oryza sative Japonica/Oryza sative Japonica/Oryza sative Japonica/Oryza sative Japonica/Oryza sative Japonica/Oryza sative Japonica;Oryza sativa indica;Ac;;Oryza brach…	Aegilops tauschii	0.897436	1	EMT29732.1	3	GO:0004129;GO:0005739;GO:1902600	cytochrome-c oxidase activity;hydrogen ion transmembrane transport;mitochondrion	Cytochrome-c oxidase	Proton
36	AX-94982994	lcl|Traes_2DL_B4C9A5695.1	267	0.9805	Brachypodium distachyon;Nto;NTriticum aestivum	Brachypodium distachyon	0.0935857	1	XP_003580730.1;KQJ85071.1	8	GO:0005887;GO:0005524;GO:0051453;GO:0046872;GO:0043231;GO:1902600;GO:0008553;GO:0006754	ATP biosynthetic process;regulation of intracellular pH;metal ion binding;hydrogen ion transmembrane transport;intracellular membrane-bounded organelle;ATP binding;integral component of plasma membrane;hydrogen-exporting ATPase activity, phosphorylative mechanism	Proton-exporting ATPase	Proton
37	AX-94486290	lcl|Traes_3AL_06CDB999D.1	561	0.9905	Gossypium hirsutum;Ga;Ga	Gossypium hirsutum	0.593651	0.9947	XP_016680081.1	6	GO:0045261;GO:0042558;GO:0005524;GO:0015991;GO:0015986;GO:0046933	ATP synthesis coupled proton transport;ATP hydrolysis coupled proton transport;proton-transporting ATP synthase activity, rotational mechanism;proton-transporting ATP synthase complex, catalytic core F(1);ATP binding;pteridine-containing compound metabolic process	ATP synthase subunit mitochondrial	Proton
38	AX-94713620	lcl|Traes_XX_DFFB37624.1	789	0.7105	Brachypodium distachyon;Setaria italica/Setaria italica;Sorghum bicolor/Sorghum bicolor/Sorghum bicolor;Dichanthelium oligosenthes;Dichanthelium oligosenthes;Triticum urartu;Triticum urartu;Triticum urartu;Zea Mays/Zea Mays/Zea Mays;Triticum urartu;Zea Mays;Triticum aestivum/Triticum aestivum;Brachypodium distachyon;Zea Mays/Zea Mays;Oryza sative Japonica;Oryza sativa indica;Oryza sative Japonica…	Brachypodium distachyon	0.57931	0.75	KQK11566.1;XP_003565079.1	1	GO:0016740;GO:0015267	transferase activity; nonselective channel activity	Anthranilate N-benzoyltransferase 1	Non-selective channel
39	AX-94909932	lcl|Traes_5AS_D7A8B1D1B.1	1170	0.879	Hordeum vulgare;Brachypodium distachyon/Brachypodium distachyon;Oryza brachyantha/Oryza brachyantha;Brachypodium distachyon;Brachypodium distachyon;Oryza brachyantha;Oryza sative Japonica/Oryza sative Japonica/Oryza sative Japonica;Zea Mays/Zea Mays/Zea Mays/Zea Mays;Setaria italica;Sorghum bicolor;Brachypodium distachyon;Oryza brachyantha;Dichanthelium oligosenthes;Setaria italica;Setaria italic…	Hordeum vulgare subsp. vulgare	0.685455	0.9841	BAK02907.1	1	GO:0043854	cyclic nucleotide regulated mechanosensitive ion channel	mechanosensitive ion channel chloroplastic-like isoform X1	Ions
40	AX-95257567	lcl|Traes_2DL_C065A5C4A.1	354	0.8735	Aegilops tauschii;Triticum urartu;Hordeum vulgare	Aegilops tauschii	0.276347	1	EMT05265.1	5	GO:0009705;GO:0022891;GO:0055085;GO:0016021;GO:0009535	plant-type vacuole membrane;transmembrane transport;substrate-specific transmembrane transporter activity;integral component of membrane;chloroplast thylakoid membrane	Solute carrier family 22 member 15	Metal ions
41	AX-94985111	lcl|Traes_7AS_705BE4B61.1	765	0.865	Triticum urartu;Oryza sative Japonica/Oryza sative Japonica/Oryza sative Japonica/Oryza sative Japonica/Oryza sative Japonica;Oryza sativa indica;Oryza brachyantha;Setaria italica/Setaria italica;Brachypodium distachyon;Sorghum bicolor/Sorghum bicolor;Dichanthelium oligosenthes;Setaria italica/Setaria italica;Zea Mays/Zea Mays/Zea Mays;Oryza sative Japonica/Oryza sative Japonica;Zea Mays/Zea Mays…	Triticum urartu	0.648855	0.9961	EMS68083.1	2	GO:0016021;GO:0006810	transport;integral component of membrane	solute carrier family 35 member F1-like	Metal ions
42	AX-94757270	lcl|Traes_1AL_CEA78C84D.1	879	0.876	Triticum urartu;Brachypodium distachyon;Aegilops tauschii	Triticum urartu	1	0.9734	EMS54387.1	2	GO:0006792;GO:0010438	regulation of sulfur utilization;cellular response to sulfur starvation	Sulfur deficiency-induced 1-like	Sulfur
43	AX-94560970	lcl|Traes_1BL_6741F0C8B.1	657	0.8525	Triticum urartu;Aegilops tauschii;Brachypodium distachyon	Triticum urartu	0.757475	0.9561	EMS54387.1	2	GO:0006792;GO:0010438	regulation of sulfur utilization;cellular response to sulfur starvation	Sulfur deficiency-induced 1-like	Sulfur
44	AX-94869513	lcl|Traes_1DL_36CEA53FD.1	819	0.8905	Aegilops tauschii;Triticum urartu;Brachypodium distachyon	Aegilops tauschii	1.02247	0.9707	EMT03433.1	2	GO:0006792;GO:0010438	regulation of sulfur utilization;cellular response to sulfur starvation	Sulfur deficiency-induced 1-like	Sulfur
1	AX-94454146	lcl|Traes_XX_28E195696.1	3339	0.752	Triticum aestivum;Aegilops tauschii;Triticum urartu;Brachypodium distachyon;Oryza sativa indica;Oryza sative Japonica/Oryza sative Japonica/Oryza sative Japonica/Oryza sative Japonica/Oryza sative Japonica;Setaria italica/Setaria italica;Dichanthelium oligosenthes;Oryza sative Japonica;Sorghum bicolor;Sorghum bicolor;Zea Mays/Zea Mays;Oryza sative Japonica/Oryza sative Japonica;Oryza brachyantha;…	Triticum aestivum	1	0.9955	CDM83721.1	1	GO:0015031	protein transport	MAPK activating -like	Protein
2	AX-94418123	lcl|Traes_3DL_8C0D8B750.1	1302	0.832	Triticum aestivum;Triticum urartu;Aegilops tauschii;Hordeum vulgare;Brachypodium distachyon;Brachypodium distachyon;Sorghum bicolor;Zea Mays/Zea Mays/Zea Mays;Setaria italica;Oryza sativa indica;Setaria italica;Oryza sative Japonica/Oryza sative Japonica/Oryza sative Japonica/Oryza sative Japonica/Oryza sative Japonica/Oryza sative Japonica;Zea Mays/Zea Mays/Zea Mays;Sorghum bicolor;Dichanthelium…	Triticum aestivum	0.849315	0.9885	CDM86090.1	1	GO:0015031	protein transport	IST1 isoform X2	Protein
3	AX-94560810	lcl|Traes_5BS_F8C1EF344.1	1860	0.911	Hordeum vulgare;Brachypodium distachyon;Brachypodium distachyon;Setaria italica/Setaria italica;Oryza sativa indica;Sorghum bicolor/Sorghum bicolor/Sorghum bicolor/Sorghum bicolor;Oryza sative Japonica/Oryza sative Japonica/Oryza sative Japonica/Oryza sative Japonica/Oryza sative Japonica/Oryza sative Japonica/Oryza sative Japonica/Oryza sative Japonica;Zea Mays/Zea Mays/Zea Mays/Zea Mays/Zea May…	Hordeum vulgare subsp. vulgare	1.00162	0.9903	BAJ87019.1	2	GO:0006904;GO:0015031	protein transport;vesicle docking involved in exocytosis	SEC1 family transport SLY1	Protein
4	AX-94542375	lcl|Traes_3B_ED8407FA7.1	1086	0.6285	Zea Mays;;Morus noTriticum aestivumbilis/Morus noTriticum aestivumbilis;/;;Zea Mays/Zea Mays;Setaria italica/Setaria italica/Sorghum bicolor/Dichanthelium oligosenthes;Oryza brachyantha/Oryza sative Japonica/Oryza sative Japonica/Oryza sative Japonica/Oryza sative Japonica/Oryza sative Japonica/Oryza sative Japonica/Oryza sativa indica/Oryza sative Japonica/Oryza sative Japonica/Oryza sative Japo…	Zea mays	0.981132	0.6346	DAA44059.1	2	GO:0016020;GO:0015031	membrane;Protein Transport	transport Sec61 subunit alpha-like	Protein
5	AX-94960858	lcl|Traes_2BL_BBE53E272.1	951	0.876	Aegilops tauschii;Triticum urartu;Hordeum vulgare	Aegilops tauschii	0.819121	1	EMT21065.1	2	GO:0015031;GO:0051028	Protein Transport;mRNA transport	transport SEC13 homolog B-like	Protein;mRNA
6	AX-94641362	lcl|Traes_XX_6F7C869CE.1	951	0.872	Aegilops tauschii;Triticum urartu;Hordeum vulgare;Brachypodium distachyon/Brachypodium distachyon;Oryza sative Japonica/Oryza sative Japonica/Oryza sative Japonica/Oryza sative Japonica/Oryza sative Japonica/Oryza sative Japonica/Oryza sativa indica/Oryza sative Japonica/Oryza sative Japonica/Oryza sative Japonica;Oryza sative Japonica/Oryza sative Japonica/Oryza sative Japonica/Oryza sative Japo…	Aegilops tauschii	0.819121	0.9968	EMT21065.1	2	GO:0015031;GO:0051028	Protein Transport;mRNA transport	transport SEC13 homolog B-like	Protein;mRNA
7	AX-95210470	lcl|Traes_1BL_0CB993ADF.1	1191	0.867	Triticum urartu;Aegilops tauschii;Brachypodium distachyon	Triticum urartu	1	0.9975	EMS54006.1	4	GO:0016310;GO:0006886;GO:0016301;GO:0005622	kinase activity;intracellular;phosphorylation;intracellular protein transport	TOM1 2	Intrancellular protein
8	AX-95103748	lcl|Traes_4BS_1FB8DFEA9.1	1728	0.8345	Triticum aestivum;Hordeum vulgare/Hordeum vulgare;Triticum urartu;Brachypodium distachyon;Oryza sative Japonica/Oryza sative Japonica/Oryza sative Japonica/Oryza sative Japonica/Oryza sative Japonica;Brachypodium distachyon;Oryza brachyantha;Oryza sativa indica;Zea Mays;Zea Mays/Zea Mays;Zea Mays/Zea Mays;Aegilops tauschii;Setaria italica/Setaria italica;Sorghum bicolor/Sorghum bicolor;Dichanthel…	Triticum aestivum	1	0.9097	BAI66420.1	2	GO:0006886;GO:0005622	intracellular;intracellular protein transport	TOM1 2	Intrancellular protein
9	AX-95172159	lcl|Traes_6BL_2546C9F2A.1	894	0.9155	Triticum urartu;Aegilops tauschii;Hordeum vulgare;Brachypodium distachyon;Oryza sative Japonica/Oryza sative Japonica/Oryza sative Japonica/Oryza sative Japonica/Oryza sative Japonica/Oryza sative Japonica/Oryza sative Japonica/Oryza sative Japonica/Oryza sative Japonica/Oryza sativa indica/Oryza sative Japonica/Oryza sative Japonica;Brachypodium distachyon;Oryza brachyantha;Zea Mays/Zea Mays;Sor…	Triticum urartu	0.762148	0.9966	EMS45324.1	2	GO:0006886;GO:0005622	intracellular;intracellular protein transport	TOM1 2	Intrancellular protein
10	AX-94434730	lcl|Traes_2DL_99A21BFBF.1	894	0.91	Brachypodium distachyon;Brachypodium distachyon;Oryza brachyantha	Brachypodium distachyon	0.943144	0.9752	XP_014751228.1	7	GO:0061025;GO:0019905;GO:0031201;GO:0005483;GO:0005774;GO:0006886;GO:0005886	plasma membrane;soluble NSF attachment protein activity;syntaxin binding;SNARE complex;vacuolar membrane;intracellular protein transport;membrane fusion	gamma-soluble NSF attachment	Intrancellular protein
11	AX-95230703	lcl|Traes_XX_546E775F0.1	1065	0.9105	Hordeum vulgare/Hordeum vulgare;Brachypodium distachyon;Oryza sative Japonica/Oryza sative Japonica/Oryza sative Japonica/Oryza sative Japonica/Oryza sative Japonica;Oryza brachyantha;Dichanthelium oligosenthes;Sorghum bicolor/Sorghum bicolor;Setaria italica/Setaria italica;Oryza sative Japonica;Triticum urartu;Aegilops tauschii;Zea Mays/Zea Mays/Zea Mays;Oryza sativa indica;/;;;;Phoenix dactylif…	Hordeum vulgare subsp. vulgare	0.854415	0.986	BAJ94018.1	11	GO:0031338;GO:0090630;GO:0060151;GO:0005096;GO:0016021;GO:0012505;GO:0006886;GO:0030048;GO:0051646;GO:0017137;GO:0005622	mitochondrion localization;actin filament-based movement;peroxisome localization;Rab GTPase binding;intracellular;integral component of membrane;activation of GTPase activity;regulation of vesicle fusion;endomembrane system;GTPase activator activity;intracellular protein transport	growth hormone-regulated TBC 1-like	Intrancellular protein
12	AX-95087248	lcl|Traes_5BL_AE259FBB7.1	1533	0.8955	Aegilops tauschii;Hordeum vulgare;Triticum urartu;Brachypodium distachyon/Brachypodium distachyon;Zea Mays/Zea Mays;Zea Mays/Zea Mays/Zea Mays;Zea Mays;Setaria italica/Setaria italica/Setaria italica;Zea Mays/Zea Mays;Oryza sative Japonica/Oryza sative Japonica/Oryza sative Japonica/Oryza sative Japonica/Oryza sative Japonica;Oryza brachyantha;Sorghum bicolor/Sorghum bicolor;Oryza sativa indica;O…	Aegilops tauschii	0.99211	0.9742	EMT10110.1	7	GO:0031338;GO:0090630;GO:0005096;GO:0012505;GO:0006886;GO:0017137;GO:0009536	plastid;Rab GTPase binding;activation of GTPase activity;regulation of vesicle fusion;endomembrane system;GTPase activator activity;intracellular protein transport	GTPase-activating gyp7-like	Intrancellular protein
13	AX-94937975	lcl|Traes_6DL_CFD8E7EFB.1	5049	0.8195	Brachypodium distachyon;Brachypodium distachyon;Oryza sative Japonica;Oryza sative Japonica;Oryza sative Japonica;Oryza sativa indica;Oryza brachyantha;Setaria italica;Setaria italica;Setaria italica;Sorghum bicolor;Sorghum bicolor;Zea Mays;Zea Mays;Zea Mays;Zea Mays;Zea Mays;Zea Mays;Zea Mays;Triticum urartu	Brachypodium distachyon	0.820686	0.8693	XP_010236135.1	4	GO:0007094;GO:0006606;GO:0005487;GO:0005643	nucleocytoplasmic transporter activity;mitotic spindle assembly checkpoint;protein import into nucleus;nuclear pore	nuclear-pore anchor isoform X2	Protein to nuclesu
14	AX-94506088	lcl|Traes_XX_03FEE38BD.1	3369	0.9485	Hordeum vulgare;Triticum urartu;Aegilops tauschii;Brachypodium distachyon;Oryza sative Japonica/Oryza sative Japonica/Oryza sative Japonica/Oryza sative Japonica;Oryza sative Japonica;Oryza sativa indica;Sorghum bicolor/Sorghum bicolor;Oryza brachyantha;Setaria italica/Setaria italica;Setaria italica;Oryza sative Japonica;Zea Mays;Dichanthelium oligosenthes;;Phoenix dactylifera;;;Phoenix dactylif…	Hordeum vulgare subsp. vulgare	0.977738	0.9991	BAJ95816.1	10	GO:0031965;GO:0005737;GO:0000060;GO:0006607;GO:0008565;GO:0034399;GO:0008536;GO:0000059;GO:0008139;GO:0006610	cytoplasm;nuclear periphery;protein import into nucleus, docking;protein import into nucleus, translocation;NLS-bearing protein import into nucleus;ribosomal protein import into nucleus;Ran GTPase binding;nuclear localization sequence binding;protein transporter activity;nuclear membrane	importin-5 isoform X1	Protein to nuclesu
15	AX-94388408	lcl|Traes_1DL_7F48CB11B.1	1200	0.928	Hordeum vulgare;Hordeum vulgare;Brachypodium distachyon	Hordeum vulgare subsp. vulgare	0.966427	0.9901	BAJ95832.1	6	GO:0016192;GO:0016021;GO:0030131;GO:0030244;GO:0009630;GO:0006623	clathrin adaptor complex;cellulose biosynthetic process;integral component of membrane;gravitropism;protein targeting to vacuole;vesicle-mediated transport	AP-3 complex subunit mu isoform X1	Protein to vacule
16	AX-94515411	lcl|Traes_5AS_EA7EF5450.1	2211	0.7855	Triticum urartu;Aegilops tauschii;Brachypodium distachyon;Brachypodium distachyon;Setaria italica;Setaria italica;Setaria italica;Setaria italica;Brachypodium distachyon;Oryza sative Japonica;Oryza sative Japonica;Oryza sative Japonica;Oryza sative Japonica;Oryza sativa indica;Sorghum bicolor;Sorghum bicolor;Zea Mays;Zea Mays;Setaria italica;Setaria italica	Triticum urartu	0.233354	0.9973	EMS50104.1	4	GO:0045053;GO:0005739;GO:0019898;GO:0006623	protein retention in Golgi apparatus;mitochondrion;extrinsic component of membrane;protein targeting to vacuole	Retrovirus-related Pol poly LINE-1	Protein to vacule
17	AX-94850928	lcl|Traes_1BL_C94CBC376.1	648	0.9315	Triticum urartu;Aegilops tauschii;Hordeum vulgare	Triticum urartu	0.75	0.9905	EMS61092.1	8	GO:0055085;GO:0003735;GO:0048653;GO:0016021;GO:0015867;GO:0005743;GO:0005347;GO:0006412	ATP transmembrane transporter activity;ATP transport;transmembrane transport;translation;mitochondrial inner membrane;integral component of membrane;anther development;structural constituent of ribosome	ADP,ATP carrier At5g56450	ATP transporter
18	AX-95075429	lcl|Traes_1BL_B6112C79D.1	1272	0.7885	Aegilops tauschii;Triticum urartu;Brachypodium distachyon	Aegilops tauschii	1.00236	0.9835	EMT14914.1	6	GO:0046827;GO:0046907;GO:0070412;GO:0005829;GO:0008536;GO:0005643	intracellular transport;cytosol;R-SMAD binding;Ran GTPase binding;positive regulation of protein export from nucleus;nuclear pore	Ran-specific GTPase-activating 2	Protein from nucleus
19	AX-95000586	lcl|Traes_1DL_102D07AB7.1	1272	0.788	Aegilops tauschii;Triticum urartu;Brachypodium distachyon	Aegilops tauschii	1.00236	0.9906	EMT14914.1	6	GO:0046827;GO:0046907;GO:0070412;GO:0005829;GO:0008536;GO:0005643	intracellular transport;cytosol;R-SMAD binding;Ran GTPase binding;positive regulation of protein export from nucleus;nuclear pore	Ran-specific GTPase-activating 2	Protein from nucleus
20	AX-95235622	lcl|Traes_1DL_102D07AB7.1	1272	0.788	Aegilops tauschii;Triticum urartu;Brachypodium distachyon	Aegilops tauschii	1.00236	0.9906	EMT14914.1	6	GO:0046827;GO:0046907;GO:0070412;GO:0005829;GO:0008536;GO:0005643	intracellular transport;cytosol;R-SMAD binding;Ran GTPase binding;positive regulation of protein export from nucleus;nuclear pore	Ran-specific GTPase-activating 2	Protein from nucleus
21	AX-94598441	lcl|Traes_2DL_B7D08C386.1	498	0.71	Aegilops tauschii;Triticum urartu;Brachypodium distachyon	Aegilops tauschii	0.37037	0.8235	EMT05357.1	4	GO:0006606;GO:0008536;GO:0009536;GO:0005643	plastid;Ran GTPase binding;protein import into nucleus;nuclear pore	1 domain containing expressed	Ran GTPase binding;protein import into nucleus
22	AX-94556198	lcl|Traes_5AL_F49663738.1	1110	0.919	Dichanthelium oligosenthes;Setaria italica/Setaria italica;Triticum urartu;Brachypodium distachyon/Brachypodium distachyon;Oryza brachyantha;Oryza sative Japonica/Oryza sative Japonica/Oryza sative Japonica/Oryza sative Japonica/Oryza sative Japonica/Oryza sative Japonica/Oryza sativa indica/Oryza sative Japonica/Oryza sative Japonica;Zea Mays/Zea Mays/Zea Mays/Zea Mays/Zea Mays/Zea Mays/Zea Mays…	Dichanthelium oligosanthes	0.458252	0.9576	OEL12591.1	6	GO:0005887;GO:0015992;GO:0005351;GO:0046323;GO:0005355;GO:1904659	glucose transmembrane transporter activity;proton transport;glucose transmembrane transport;sugar:proton symporter activity;glucose import;integral component of plasma membrane	Hexose carrier HEX6	Proton;Glucose
23	AX-95090777	lcl|Traes_2BL_710FDE032.1	1620	0.91	Hordeum vulgare;Aegilops tauschii;Triticum urartu	Hordeum vulgare subsp. vulgare	1.00746	0.963	BAJ95805.1	6	GO:0005887;GO:0015992;GO:0005351;GO:0046323;GO:0005355;GO:1904659	glucose transmembrane transporter activity;proton transport;glucose transmembrane transport;sugar:proton symporter activity;glucose import;integral component of plasma membrane	probable polyol transporter 4	Proton;Glucose
24	AX-95233137	lcl|Traes_4BL_057150686.1	1065	0.6585	Aegilops tauschii;Triticum urartu;Brachypodium distachyon;Brachypodium distachyon;Setaria italica/Setaria italica;Oryza brachyantha;Dichanthelium oligosenthes;Oryza sative Japonica/Oryza sative Japonica/Oryza sative Japonica/Oryza sative Japonica/Oryza sative Japonica/Oryza sative Japonica;Oryza sative Japonica;Oryza sative Japonica;Oryza sative Japonica;Brachypodium distachyon/Brachypodium dista…	Aegilops tauschii	0.467105	0.9183	EMT02609.1	4	GO:0022891;GO:0055085;GO:0016021;GO:0008645	transmembrane transport;substrate-specific transmembrane transporter activity;integral component of membrane;hexose transport	monosaccharide-sensing 2-like	Hexose
25	AX-94581785	lcl|Traes_6AL_EAF53EB94.1	432	0.8445	Triticum urartu;Aegilops tauschii;Hordeum vulgare;Triticum urartu;Aegilops tauschii;Triticum urartu;Aegilops tauschii;Brachypodium distachyon;Sorghum bicolor/Sorghum bicolor;Sorghum bicolor/Sorghum bicolor;Oryza sative Japonica/Oryza sative Japonica/Oryza sative Japonica/Oryza sative Japonica/Oryza sative Japonica/Oryza sativa indica/Oryza sative Japonica;Oryza sativa indica/Oryza sativa indica;D…	Triticum urartu	0.318612	0.8713	EMS51423.1	3	GO:0005887;GO:0034219;GO:0051119	sugar transmembrane transporter activity;carbohydrate transmembrane transport;integral component of plasma membrane	Bidirectional sugar transporter SWEET13	Sugar
26	AX-94604589	lcl|Traes_4DL_341830EFF.1	657	0.8945	Triticum aestivum/Triticum aestivum/Triticum aestivum/Triticum aestivum/Triticum aestivum/Triticum aestivum/Triticum aestivum/Triticum aestivum/Triticum aestivum;Triticum aestivum;Triticum aestivum;Triticum aestivum;Triticum aestivum/Triticum aestivum/Triticum aestivum/Triticum aestivum/Triticum aestivum/Aegilops tauschii;Secale cereale;Secale cereale;Secale cereale;Secale cereale;Secale cereale;…	Triticum aestivum	0.477124	1	AAZ22848.1	3	GO:0016021;GO:0005886;GO:0015743	plasma membrane;integral component of membrane;malate transport	ALMT1	Malate
27	AX-94762683	lcl|Traes_4DL_8E805248E.1	765	0.907	Triticum aestivum/Triticum aestivum/Triticum aestivum/Triticum aestivum/Triticum aestivum/Triticum aestivum/Triticum aestivum/Triticum aestivum/Triticum aestivum;Triticum aestivum;Triticum aestivum/Triticum aestivum/Triticum aestivum/Triticum aestivum/Triticum aestivum/Aegilops tauschii;Triticum aestivum;Triticum aestivum;Secale cereale;Secale cereale;Secale cereale;Secale cereale;Secale cereale;…	Triticum aestivum	0.542484	0.9759	AAZ22848.1	5	GO:0009705;GO:0016021;GO:0015140;GO:0071423;GO:0005886	plant-type vacuole membrane;malate transmembrane transporter activity;plasma membrane;integral component of membrane;malate transmembrane transport	ALMT1	Malate
28	AX-94766675	lcl|Traes_4AL_59D5504B1.1	1707	0.939	Triticum urartu;Hordeum vulgare;Hordeum vulgare;Aegilops tauschii;Brachypodium distachyon;Oryza sative Japonica/Oryza sative Japonica/Oryza sative Japonica/Oryza sative Japonica/Oryza sative Japonica/Oryza sative Japonica/Oryza sativa indica/Oryza sative Japonica;Oryza sative Japonica;Oryza brachyantha;Sorghum bicolor/Sorghum bicolor;Zea Mays/Zea Mays/Zea Mays/Zea Mays;Oryza sative Japonica;Zea M…	Triticum urartu	0.97084	0.9982	EMS68423.1	6	GO:0006857;GO:0005524;GO:0018108;GO:0004713;GO:0016021;GO:0005215	transporter activity;protein tyrosine kinase activity;oligopeptide transport;peptidyl-tyrosine phosphorylation;integral component of membrane;ATP binding	NRT1 PTR FAMILY -like	Oligonucleotide
29	AX-94871419	lcl|Traes_5BL_5A648D29D.1	1536	0.915	Brachypodium distachyon;Oryza sativa indica;Oryza sative Japonica/Oryza sative Japonica/Oryza sative Japonica/Oryza sative Japonica;Sorghum bicolor;Zea Mays;Zea Mays/Zea Mays;Setaria italica/Setaria italica;Saccharum hybrid cultivar R570;Triticum aestivum;Oryza sative Japonica;Zea Mays/Zea Mays;Zea Mays/Zea Mays;Zea Mays;Zea Mays/Zea Mays/Zea Mays;Zea Mays/Zea Mays;;Aegilops tauschii;Phoenix dact…	Brachypodium distachyon	0.998047	0.9472	KQK14360.1	4	GO:0006855;GO:0015297;GO:0016021;GO:0015238	antiporter activity;integral component of membrane;drug transmembrane transport;drug transmembrane transporter activity	transparent testa 12	Drug
30	AX-94613383	lcl|Traes_XX_4AA6C2A2D.1	1494	0.924	Triticum aestivum;Triticum aestivum;Triticum aestivum;Triticum urartu;Triticum aestivum;Triticum urartu;Aegilops tauschii;Oryza sativa indica;Oryza sative Japonica;Oryza sative Japonica/Oryza sative Japonica/Oryza sative Japonica/Oryza sative Japonica/Oryza sative Japonica/Oryza sative Japonica/Oryza sative Japonica;Brachypodium distachyon;Setaria italica;Setaria italica/Setaria italica;Dichanthe…	Triticum aestivum	0.923848	0.9826	CDM86696.1	4	GO:0006855;GO:0015297;GO:0016021;GO:0015238	antiporter activity;integral component of membrane;drug transmembrane transport;drug transmembrane transporter activity	TRANSPARENT TESTA 12	Drug
31	AX-95085345	lcl|Traes_XX_4AA6C2A2D.1	1494	0.924	Triticum aestivum;Triticum aestivum;Triticum aestivum;Triticum urartu;Triticum aestivum;Triticum urartu;Aegilops tauschii;Oryza sativa indica;Oryza sative Japonica;Oryza sative Japonica/Oryza sative Japonica/Oryza sative Japonica/Oryza sative Japonica/Oryza sative Japonica/Oryza sative Japonica/Oryza sative Japonica;Brachypodium distachyon;Setaria italica;Setaria italica/Setaria italica;Dichanthe…	Triticum aestivum	0.923848	0.9826	CDM86696.1	4	GO:0006855;GO:0015297;GO:0016021;GO:0015238	antiporter activity;integral component of membrane;drug transmembrane transport;drug transmembrane transporter activity	TRANSPARENT TESTA 12	Drug
32	AX-94943274	lcl|Traes_3B_74BE823B11.1	1485	0.918	Triticum aestivum;Triticum urartu;Aegilops tauschii;Setaria italica/Setaria italica;Oryza sative Japonica/Oryza sative Japonica/Oryza sative Japonica/Oryza sative Japonica/Oryza sative Japonica/Oryza sative Japonica/Oryza sative Japonica;Oryza sativa indica;Triticum aestivum;Dichanthelium oligosenthes;Triticum aestivum;Brachypodium distachyon;Triticum aestivum;Sorghum bicolor/Sorghum bicolor;Zea …	Triticum aestivum	1	1	CDM86677.1	4	GO:0006855;GO:0015297;GO:0016021;GO:0015238	antiporter activity;integral component of membrane;drug transmembrane transport;drug transmembrane transporter activity	TRANSPARENT TESTA 12-like	Drug
33	AX-94509316	lcl|Traes_3B_0CD91DCF2.1	843	0.914	Setaria italica/Setaria italica;Sorghum bicolor;Sorghum bicolor;Zea Mays;Oryza sative Japonica;Oryza sative Japonica;Brachypodium distachyon/Brachypodium distachyon;Aegilops tauschii;Oryza sative Japonica/Oryza sative Japonica;Oryza brachyantha;Oryza sativa indica;Oryza sative Japonica/Oryza sative Japonica;Triticum urartu;Oryza sativa indica;Oryza sative Japonica;Zea Mays;Ac;Oryza sative Japonic…	Setaria italica	0.212557	0.9822	XP_004960560.1;KQL13430.1	6	GO:0005524;GO:0042626;GO:0055085;GO:0005739;GO:0016021;GO:0005325	transmembrane transport;integral component of membrane;ATP binding;ATPase activity, coupled to transmembrane movement of substances;mitochondrion;peroxisomal fatty-acyl-CoA transporter activity	ABC transporter D family member 1	Fatty acid transport
34	AX-94953610	lcl|Traes_1BS_A4FD92A761.1	2067	0.911	Triticum aestivum;Hordeum vulgare;Brachypodium distachyon	Triticum aestivum	1	0.9971	ABW96353.1	5	GO:0005524;GO:0042626;GO:0055085;GO:0016021;GO:0005886	transmembrane transport;plasma membrane;integral component of membrane;ATP binding;ATPase activity, coupled to transmembrane movement of substances	ABC transporter G family member 15	Transembrane transport
35	AX-95197645	lcl|Traes_6DL_F9179CEF0.1	1356	0.8625	Aegilops tauschii;Brachypodium distachyon;Zea Mays;Zea Mays/Zea Mays;Sorghum bicolor/Sorghum bicolor;Setaria italica;Setaria italica;Oryza sativa indica;Oryza sative Japonica;Zea Mays;Oryza brachyantha;Dichanthelium oligosenthes;Brachypodium distachyon;Oryza sative Japonica;;Phoenix dactylifera;;Ac;Anthurium amnicola;Oryza sative Japonica/Oryza sative Japonica	Aegilops tauschii	1.02494	0.9735	EMT20897.1	4	GO:0055085;GO:0016021;GO:0016023;GO:0005215	cytoplasmic, membrane-bounded vesicle;transporter activity;transmembrane transport;integral component of membrane	Hippocampus abundant transcript 1	Transembrane transport
36	AX-94844172	lcl|Traes_2DS_6477FCF5F.1	1497	0.9265	Hordeum vulgare;Triticum urartu;Brachypodium distachyon	Hordeum vulgare subsp. vulgare	0.639744	0.98	BAJ94466.1	4	GO:0055085;GO:0016021;GO:0005886;GO:0005215	transporter activity;transmembrane transport;plasma membrane;integral component of membrane	Nucleobase-ascorbate transporter 11	Transembrane transport
37	AX-95653566	lcl|Traes_5DL_F657BF165.1	1590	0.929	Aegilops tauschii;Brachypodium distachyon;Oryza brachyantha;Oryza sative Japonica/Oryza sative Japonica/Oryza sative Japonica/Oryza sativa indica/Oryza sative Japonica/Oryza sative Japonica/Oryza sative Japonica;Setaria italica/Setaria italica;Zea Mays/Zea Mays/Zea Mays/Zea Mays;Sorghum bicolor;Zea Mays;Brachypodium distachyon;Setaria italica/Setaria italica;Dichanthelium oligosenthes;Zea Mays/Ze…	Aegilops tauschii	1	0.9851	EMT25940.1	5	GO:0055085;GO:0003824;GO:0008152;GO:0016021;GO:0005215	transporter activity;transmembrane transport;catalytic activity;metabolic process;integral component of membrane	Nucleobase-ascorbate transporter 6	Transembrane transport
38	AX-94445422	lcl|Traes_1AL_9C9EE44BB.1	2400	0.889	Triticum urartu;Aegilops tauschii;Brachypodium distachyon	Triticum urartu	0.634128	0.9673	EMS48039.1	8	GO:0005634;GO:0005524;GO:0055085;GO:0022857;GO:0051276;GO:0016021;GO:0005694;GO:0005886	transmembrane transport;chromosome organization;plasma membrane;transmembrane transporter activity;chromosome;nucleus;integral component of membrane;ATP binding	Structural maintenance of chromosomes 4	Transembrane transport
39	AX-94782013	lcl|Traes_7BL_BCA66B639.1	1863	0.821	Brachypodium distachyon;Brachypodium distachyon;Aegilops tauschii;Oryza sative Japonica/Oryza sative Japonica/Oryza sative Japonica;Brachypodium distachyon;Oryza brachyantha;Oryza brachyantha/Oryza brachyantha;Brachypodium distachyon/Brachypodium distachyon;Oryza brachyantha;Brachypodium distachyon;Sorghum bicolor;Setaria italica;Zea Mays/Zea Mays/Zea Mays/Zea Mays;Dichanthelium oligosenthes;Seta…	Brachypodium distachyon	0.996942	0.8589	KQK17158.1	3	GO:0055085;GO:0016021;GO:0009536	transmembrane transport;plastid;integral component of membrane	mechanosensitive ion channel chloroplastic-like isoform X1	Transembrane transport
40	AX-95110067	lcl|Traes_5AL_67421246B.1	501	0.927	Triticum monococcum;Hordeum vulgare;Hordeum vulgare;Brachypodium distachyon/Brachypodium distachyon;Aegilops tauschii;Oryza sative Japonica/Oryza sative Japonica/Oryza sative Japonica/Oryza sative Japonica/Oryza sative Japonica/Oryza sativa indica/Oryza sative Japonica/Oryza sative Japonica/Oryza sative Japonica;Zea Mays/Zea Mays/Zea Mays;Zea Mays/Zea Mays;Sorghum bicolor;Oryza brachyantha;Sorghu…	Triticum monococcum	0.518634	0.994	AAL74183.1	7	GO:0055085;GO:0003735;GO:0016021;GO:0055114;GO:0004420;GO:0005743;GO:0006412	transmembrane transport;oxidation-reduction process;translation;hydroxymethylglutaryl-CoA reductase (NADPH) activity;mitochondrial inner membrane;integral component of membrane;structural constituent of ribosome	mitochondrial carrier;	Transembrane transport
41	AX-94686993	lcl|Traes_XX_081248D2E.1	1140	0.937	Aegilops tauschii;Triticum urartu;Oryza sativa indica;Oryza sative Japonica/Oryza sative Japonica/Oryza sative Japonica/Oryza sative Japonica/Oryza sative Japonica/Oryza sative Japonica/Oryza sative Japonica/Oryza sative Japonica/Oryza sative Japonica/Oryza sative Japonica/Oryza sative Japonica/Oryza sative Japonica;Brachypodium distachyon/Brachypodium distachyon;Oryza brachyantha/Oryza brachyant…	Aegilops tauschii	1	1	EMT17760.1	6	GO:0055085;GO:0003735;GO:0016021;GO:0005743;GO:0005215;GO:0006412	transporter activity;transmembrane transport;translation;mitochondrial inner membrane;integral component of membrane;structural constituent of ribosome	ADP,ATP carrier mitochondrial	Transembrane transport
42	AX-94667805	lcl|Traes_7AS_2240F6F53.1	1089	0.9005	Aegilops tauschii;Hordeum vulgare;Triticum urartu;Setaria italica;Hordeum vulgare;Dichanthelium oligosenthes;Brachypodium distachyon;Brachypodium distachyon;Oryza brachyantha;Oryza sative Japonica/Oryza sative Japonica/Oryza sative Japonica/Oryza sative Japonica/Oryza sative Japonica;Setaria italica;Sorghum bicolor;Zea Mays/Zea Mays/Zea Mays;Setaria italica;Setaria italica;Brachypodium distachyon…	Aegilops tauschii	1	0.9858	EMT06084.1	9	GO:0055085;GO:0003735;GO:0022857;GO:0016021;GO:0016023;GO:0005840;GO:0019843;GO:0005886;GO:0006412	cytoplasmic, membrane-bounded vesicle;transmembrane transport;plasma membrane;transmembrane transporter activity;rRNA binding;translation;ribosome;integral component of membrane;structural constituent of ribosome	WAT1-related At3g30340-like	Transembrane transport
43	AX-94635936	lcl|Traes_5DS_5DB217D0C.1	1485	0.933	Aegilops tauschii;Hordeum vulgare;Hordeum vulgare;Brachypodium distachyon;Brachypodium distachyon;Oryza sative Japonica/Oryza sative Japonica/Oryza sative Japonica/Oryza sative Japonica;Oryza sative Japonica;Setaria italica/Setaria italica;Oryza sative Japonica/Oryza sative Japonica/Oryza sative Japonica/Oryza sative Japonica/Oryza sative Japonica;Oryza sativa indica;Dichanthelium oligosenthes;So…	Aegilops tauschii	1	0.998	EMT25821.1	8	GO:0015203;GO:0005887;GO:0015179;GO:0015297;GO:1902047;GO:0016023;GO:0009536;GO:0003333	cytoplasmic, membrane-bounded vesicle;polyamine transmembrane transport;plastid;amino acid transmembrane transport;L-amino acid transmembrane transporter activity;antiporter activity;integral component of plasma membrane;polyamine transmembrane transporter activity	amino acid permease family expressed	Polyamine
44	AX-94649598	lcl|Traes_6BL_205A0D282.1	753	0.923	Triticum urartu;Aegilops tauschii;Brachypodium distachyon;Brachypodium distachyon;Sorghum bicolor/Sorghum bicolor;Zea Mays/Zea Mays;Zea Mays/Zea Mays;Setaria italica;Dichanthelium oligosenthes;Oryza sative Japonica;Setaria italica;Oryza sative Japonica;Oryza sative Japonica/Oryza sative Japonica/Oryza sative Japonica/Oryza sative Japonica;Oryza brachyantha;Oryza brachyantha;;Ac;;Anthurium amnicol…	Triticum urartu	0.58871	1	EMS65737.1	5	GO:0010174;GO:0016021;GO:1901642;GO:0016023;GO:0005774	cytoplasmic, membrane-bounded vesicle;nucleoside transmembrane transporter activity, against a concentration gradient;nucleoside transmembrane transport;vacuolar membrane;integral component of membrane	equilibrative nucleotide transporter 1	Nucleoside transporter
45	AX-94852257	lcl|Traes_XX_B472C1CD8.1	1254	0.896	Brachypodium distachyon;Brachypodium distachyon;Aegilops tauschii;Dichanthelium oligosenthes;Sorghum bicolor/Sorghum bicolor;Setaria italica;Oryza sative Japonica/Oryza sative Japonica/Oryza sative Japonica/Oryza sative Japonica;Zea Mays/Zea Mays;Zea Mays/Zea Mays;Triticum urartu;Ac;;Oryza sative Japonica;;Phoenix dactylifera;Anthurium amnicola;Oryza brachyantha;Oryza brachyantha;Manihot esculenT…	Brachypodium distachyon	0.933481	0.9501	KQJ95535.1	5	GO:0010174;GO:0016021;GO:1901642;GO:0016023;GO:0005774	cytoplasmic, membrane-bounded vesicle;nucleoside transmembrane transporter activity, against a concentration gradient;nucleoside transmembrane transport;vacuolar membrane;integral component of membrane	equilibrative nucleotide transporter 1	Nucleoside transporter
46	AX-94638771	lcl|Traes_6AS_F8BA0011D.1	456	0.829	Triticum urartu;Aegilops tauschii;Sorghum bicolor;Oryza brachyantha;Setaria italica/Setaria italica;Oryza sative Japonica;Oryza sative Japonica;Sorghum bicolor;Brachypodium distachyon;Zea Mays;Zea Mays/Zea Mays;Phoenix dactylifera;;/;Vitis vinifera;Oryza sative Japonica/Oryza sativa indica/Oryza sative Japonica;Vitis vinifera/Vitis vinifera;Malus Dichanthelium oligosenthesmestica;Malus Dichanthel…	Triticum urartu	0.110385	1	EMS53650.1	3	GO:0006913;GO:0005487;GO:0005643	nucleocytoplasmic transporter activity;nucleocytoplasmic transport;nuclear pore	nuclear pore complex NUP160	Nucleocytoplasmic
47	AX-94975261	lcl|Traes_2DL_6AA91D6ED.1	1677	0.747	Aegilops tauschii;Hordeum vulgare;Brachypodium distachyon	Aegilops tauschii	0.877976	0.9339	EMT16239.1	3	GO:0016020;GO:0006887;GO:0000145	membrane;exocyst;exocytosis	exocyst complex component EXO70A1-like	Waste excrestion
48	AX-94970500	lcl|Traes_2AL_08BBCE84E.1	720	0.7455	Hordeum vulgare;Aegilops tauschii;Hordeum vulgare	Hordeum vulgare subsp. vulgare	0.355556	0.9375	BAJ85630.1	3	GO:0016020;GO:0006887;GO:0000145	membrane;exocyst;exocytosis	exocyst complex component EXO70A1-like isoform X1	Waste excrestion
49	AX-95195424	lcl|Traes_7BL_EC4E05301.1	2043	0.8645	Hordeum vulgare;Hordeum vulgare;Aegilops tauschii;Brachypodium distachyon;Triticum urartu;Setaria italica/Setaria italica;Setaria italica/Setaria italica;Oryza sative Japonica/Oryza sative Japonica/Oryza sative Japonica/Oryza sative Japonica/Oryza sative Japonica;Zea Mays;Sorghum bicolor/Sorghum bicolor;Zea Mays/Zea Mays/Zea Mays;Oryza brachyantha;Zea Mays/Zea Mays;Zea Mays;Dichanthelium oligosen…	Hordeum vulgare subsp. vulgare	0.952448	0.9574	BAJ89394.1	5	GO:0005768;GO:0016050;GO:0035091;GO:0019898;GO:0006897	endosome;endocytosis;vesicle organization;phosphatidylinositol binding;extrinsic component of membrane	laminin subunit beta-1 isoform X2	Endocytosis
50	AX-95098004	lcl|Traes_4BS_83DF7B31C.1	1350	0.903	Aegilops tauschii;Hordeum vulgare/Hordeum vulgare/Hordeum vulgare;Hordeum vulgare;Hordeum vulgare;Triticum urartu;Brachypodium distachyon;Brachypodium distachyon;Brachypodium distachyon;Brachypodium distachyon;Brachypodium distachyon;Brachypodium distachyon;Triticum urartu;Hordeum vulgare/Hordeum vulgare;Oryza brachyantha;Oryza brachyantha;Brachypodium distachyon;Oryza sative Japonica/Oryza sativ…	Aegilops tauschii	1	0.9889	EMT08824.1	4	GO:0016021;GO:0015171;GO:0005886;GO:0003333	plasma membrane;amino acid transmembrane transport;integral component of membrane;amino acid transmembrane transporter activity	proline transporter 2 isoform X1	Proline transporter
1	AX-94406752	lcl|Traes_6BL_8BE7AE308.1	4770	0.78	Triticum urartu;Aegilops tauschii;Brachypodium distachyon/Brachypodium distachyon;Oryza sative Japonica/Oryza sative Japonica;Oryza brachyantha;Setaria italica/Setaria italica/Setaria italica/Setaria italica;Oryza sativa indica;Oryza sative Japonica;Oryza sative Japonica;Dichanthelium oligosenthes;Sorghum bicolor/Sorghum bicolor;Zea Mays/Zea Mays/Zea Mays;Oryza sative Japonica;Oryza sative Japoni…	Triticum urartu	0.835908	0.9732	EMS56268.1	11	GO:0005634;GO:0003677;GO:0016491;GO:0006351;GO:0010229;GO:0016021;GO:0008168;GO:0009851;GO:0055114;GO:0048825;GO:0032259	oxidation-reduction process;methyltransferase activity;transcription, DNA-templated;methylation;cotyledon development;nucleus;oxidoreductase activity;inflorescence development;integral component of membrane;DNA binding;auxin biosynthetic process	lysine-specific histone demethylase 1 homolog 3	auxin biosynthesis
2	AX-95200381	lcl|Traes_XX_2EB5F009A.1	1242	0.95	Hordeum vulgare;Aegilops tauschii;Oryza sative Japonica/Oryza sative Japonica/Oryza sative Japonica/Oryza sativa indica/Oryza sative Japonica;Oryza sative Japonica;Brachypodium distachyon;Oryza brachyantha;Setaria italica/Setaria italica;Dichanthelium oligosenthes;Sorghum bicolor/Sorghum bicolor;Oryza sative Japonica;Zea Mays/Zea Mays/Zea Mays/Zea Mays;Zea Mays;Ac;Zea Mays;/;Phoenix dactylifera;;…	Hordeum vulgare subsp. vulgare	0.88862	0.9973	BAK00392.1	21	GO:0010075;GO:0016117;GO:0022626;GO:0008483;GO:0008361;GO:0009534;GO:0009941;GO:0007389;GO:0004047;GO:0006546;GO:0009658;GO:0040007;GO:0042744;GO:0009926;GO:0005739;GO:0016020;GO:0048046;GO:0019344;GO:0048481;GO:0010015;GO:0032259	hydrogen peroxide catabolic process;membrane;plant ovule development;chloroplast envelope;cysteine biosynthetic process;cytosolic ribosome;regulation of cell size;aminomethyltransferase activity;mitochondrion;auxin polar transport;apoplast;glycine catabolic process;chloroplast organization;methylation;transaminase activity;root morphogenesis;carotenoid biosynthetic process;chloroplast thylakoid;r…	mitochondrial	Auxin polar transport
3	AX-94905933	lcl|Traes_7AS_34AF6845D1.1	684	0.8405	Triticum urartu;Aegilops tauschii;Oryza sative Japonica;Brachypodium distachyon/Brachypodium distachyon;Oryza sative Japonica;Oryza sative Japonica;Zea Mays/Zea Mays;Dichanthelium oligosenthes;Oryza sative Japonica/Oryza sative Japonica/Oryza sative Japonica/Oryza sative Japonica/Oryza sative Japonica/Oryza sative Japonica;Oryza brachyantha;Oryza sative Japonica/Oryza sative Japonica/Oryza sative…	Triticum urartu	0.767677	0.9956	EMS52615.1	11	GO:0005634;GO:0009926;GO:0010187;GO:0010050;GO:1902584;GO:0010016;GO:0019005;GO:0009934;GO:0009416;GO:0042335;GO:0009414	auxin polar transport;vegetative phase change;negative regulation of seed germination;response to water deprivation;shoot system morphogenesis;cuticle development;positive regulation of response to water deprivation;nucleus;regulation of meristem structural organization;SCF ubiquitin ligase complex;response to light stimulus	F-box LRR-repeat MAX2 homolog	Auxin polar transport
4	AX-95115269	lcl|Traes_5BL_C9FD62D61.1	6993	0.8305	Triticum urartu;Aegilops tauschii;Brachypodium distachyon;Brachypodium distachyon;Oryza sative Japonica;Oryza brachyantha;Setaria italica;Dichanthelium oligosenthes;Sorghum bicolor/Sorghum bicolor;Setaria italica;Brachypodium distachyon;Sorghum bicolor;Oryza sative Japonica/Oryza sative Japonica;;Oryza sativa indica;Phoenix dactylifera;;Nelumbo nucifera;Nelumbo nucifera;Prunus perSetaria italicac…	Triticum urartu	0.463973	0.997	EMS65370.1	13	GO:0008270;GO:0009640;GO:0009620;GO:0009734;GO:0009926;GO:0009826;GO:0009506;GO:0016021;GO:0005829;GO:0016023;GO:0016874;GO:0048281;GO:0010311	response to fungus;lateral root formation;inflorescence morphogenesis;cytosol;unidimensional cell growth;integral component of membrane;auxin-activated signaling pathway;cytoplasmic, membrane-bounded vesicle;auxin polar transport;photomorphogenesis;plasmodesma;ligase activity;zinc ion binding	auxin transport BIG	Auxin Signaling Pathway;Auxin polar transport
5	AX-95079372	lcl|Traes_3AL_F777559B7.1	720	0.927	Triticum aestivum;Hordeum vulgare;Brachypodium distachyon	Triticum aestivum	0.535714	0.9917	CDM80655.1	2	GO:0055085;GO:0016021	transmembrane transport;integral component of membrane	auxin Efflux Carrier family	Auxin efflux carrier
6	AX-94464561	lcl|Traes_1DL_F7B852321.1	3795	0.8665	Triticum urartu;Aegilops tauschii;Brachypodium distachyon	Triticum urartu	1.01691	0.9739	EMS51757.1	5	GO:0005524;GO:0042626;GO:0055085;GO:0016021;GO:0010329	transmembrane transport;integral component of membrane;ATP binding;ATPase activity, coupled to transmembrane movement of substances;auxin efflux transmembrane transporter activity	ABC transporter B family member 11	Auxin efflux transport
7	AX-95014459	lcl|Traes_3B_80E2E63D9.1	2253	0.8915	Aegilops tauschii;Brachypodium distachyon;Aegilops tauschii;Triticum urartu;Oryza brachyantha;Dichanthelium oligosenthes;Oryza sative Japonica/Oryza sative Japonica/Oryza sative Japonica/Oryza sative Japonica;Oryza sative Japonica/Oryza sative Japonica;Oryza sative Japonica;Oryza sativa indica;Sorghum bicolor;Oryza sative Japonica;Sorghum bicolor;Setaria italica;Setaria italica;Zea Mays;Zea Mays;…	Aegilops tauschii	0.583075	0.9907	EMT22891.1	6	GO:0005524;GO:0009507;GO:0042626;GO:0055085;GO:0016021;GO:0010329	transmembrane transport;chloroplast;integral component of membrane;ATP binding;ATPase activity, coupled to transmembrane movement of substances;auxin efflux transmembrane transporter activity	ABC transporter B family member 11	Auxin efflux transport
8	AX-95204844	lcl|Traes_3B_CED217F21.1	855	0.9075	Triticum aestivum;Triticum urartu;Aegilops tauschii;Brachypodium distachyon;Aegilops tauschii;Oryza brachyantha;Oryza sative Japonica/Oryza sative Japonica/Oryza sative Japonica/Oryza sative Japonica;Oryza sativa indica;Oryza sative Japonica/Oryza sative Japonica;Oryza sative Japonica;Oryza sative Japonica;Dichanthelium oligosenthes;Hordeum vulgare;Setaria italica;Sorghum bicolor;Sorghum bicolor;…	Triticum aestivum	0.138484	1	CDM83834.1	6	GO:0005524;GO:0009507;GO:0042626;GO:0055085;GO:0016021;GO:0010329	transmembrane transport;chloroplast;integral component of membrane;ATP binding;ATPase activity, coupled to transmembrane movement of substances;auxin efflux transmembrane transporter activity	ABC transporter B family member 11	Auxin efflux transport
9	AX-94635873	lcl|Traes_3B_CED217F21.1	855	0.9075	Triticum aestivum;Triticum urartu;Aegilops tauschii;Brachypodium distachyon;Aegilops tauschii;Oryza brachyantha;Oryza sative Japonica/Oryza sative Japonica/Oryza sative Japonica/Oryza sative Japonica;Oryza sativa indica;Oryza sative Japonica/Oryza sative Japonica;Oryza sative Japonica;Oryza sative Japonica;Dichanthelium oligosenthes;Hordeum vulgare;Setaria italica;Sorghum bicolor;Sorghum bicolor;…	Triticum aestivum	0.138484	1	CDM83834.1	6	GO:0005524;GO:0009507;GO:0042626;GO:0055085;GO:0016021;GO:0010329	transmembrane transport;chloroplast;integral component of membrane;ATP binding;ATPase activity, coupled to transmembrane movement of substances;auxin efflux transmembrane transporter activity	ABC transporter B family member 11	Auxin efflux transport
10	AX-94645208	lcl|Traes_1BS_6C40DD844.1	3858	0.905	Aegilops tauschii;Brachypodium distachyon;Oryza sative Japonica	Aegilops tauschii	0.993317	0.9832	EMT29330.1	6	GO:0005524;GO:0042626;GO:0055085;GO:0016023;GO:0043190şGO:0010540	cytoplasmic, membrane-bounded vesicle;transmembrane transport;ATP-binding cassette (ABC) transporter complex;ATP binding;ATPase activity, coupled to transmembrane movement of substances;basipetal auxin transport	ABC transporter B family member 21-like	Basipetal auxin transport
11	AX-94845848	lcl|Traes_1BS_6C40DD844.1	3858	0.905	Aegilops tauschii;Brachypodium distachyon;Oryza sative Japonica	Aegilops tauschii	0.993317	0.9832	EMT29330.1	6	GO:0005524;GO:0042626;GO:0055085;GO:0016023;GO:0043190şGO:0010540	cytoplasmic, membrane-bounded vesicle;transmembrane transport;ATP-binding cassette (ABC) transporter complex;ATP binding;ATPase activity, coupled to transmembrane movement of substances;basipetal auxin transport	ABC transporter B family member 21-like	Basipetal auxin transport
12	AX-94433809	lcl|Traes_1DS_9C041C718.1	3858	0.9045	Aegilops tauschii;Brachypodium distachyon;Oryza sative Japonica	Aegilops tauschii	0.991646	0.9916	EMT29330.1	6	GO:0005524;GO:0042626;GO:0055085;GO:0016023;GO:0043190şGO:0010540	cytoplasmic, membrane-bounded vesicle;transmembrane transport;ATP-binding cassette (ABC) transporter complex;ATP binding;ATPase activity, coupled to transmembrane movement of substances;basipetal auxin transport	ABC transporter B family member 21-like	Basipetal auxin transport
13	AX-94667626	lcl|Traes_1DS_9C041C718.1	3858	0.9045	Aegilops tauschii;Brachypodium distachyon;Oryza sative Japonica	Aegilops tauschii	0.991646	0.9916	EMT29330.1	6	GO:0005524;GO:0042626;GO:0055085;GO:0016023;GO:0043190şGO:0010540	cytoplasmic, membrane-bounded vesicle;transmembrane transport;ATP-binding cassette (ABC) transporter complex;ATP binding;ATPase activity, coupled to transmembrane movement of substances;basipetal auxin transport	ABC transporter B family member 21-like	Basipetal auxin transport
14	AX-94707625	lcl|Traes_3DL_C426849EA.1	3519	0.931	Aegilops tauschii;Triticum aestivum;Triticum urartu;Brachypodium distachyon;Brachypodium distachyon;Brachypodium distachyon;Oryza sative Japonica/Oryza sative Japonica;Oryza sativa indica;Sorghum bicolor;Oryza brachyantha;Oryza sative Japonica;Setaria italica;Sorghum bicolor;Setaria italica;Setaria italica;Triticum urartu;Brachypodium distachyon;Triticum urartu;Setaria italica;Brachypodium distac…	Aegilops tauschii	0.878315	0.9769	EMT27767.1	7	GO:0005524;GO:0042626;GO:0055085;GO:0016021;GO:0009734;GO:0010329;GO:0010328	transmembrane transport;integral component of membrane;ATP binding;ATPase activity, coupled to transmembrane movement of substancesşauxin-activated signaling pathway;auxin efflux transmembrane transporter activity;auxin influx transmembrane transporter activity	ABC transporter B family member 4	Auxin-activated signaling pathway;auxin efflux and influx transport;Response to salt stress
15	AX-94957342	lcl|Traes_3AL_AE2469D5A.1	726	0.6865	Triticum urartu;Hordeum vulgare;Triticum aestivum	Triticum urartu	0.415094	0.9959	EMS65273.1	5	GO:0005634;GO:0003677;GO:0006351;GO:0006355;GO:0009734	transcription, DNA-templated;nucleus;DNA binding;auxin-activated signaling pathway;regulation of transcription, DNA-templated	Auxin response factor 3	Auxin-activated signaling pathway
16	AX-95256931	lcl|Traes_6AS_967D58FB4.1	3405	0.9225	Aegilops tauschii;Triticum urartu;Brachypodium distachyon;Sorghum bicolor/Sorghum bicolor;Oryza sative Japonica;Oryza sative Japonica/Oryza sative Japonica;Oryza brachyantha;Oryza sative Japonica;Setaria italica/Setaria italica;Zea Mays/Zea Mays;Brachypodium distachyon;Zea Mays;Oryza sative Japonica;Sorghum bicolor;Setaria italica;Sorghum bicolor;Oryza brachyantha;Dichanthelium oligosenthes;Oryza…	Aegilops tauschii	1.04283	0.9321	EMT16165.1	5	GO:0005634;GO:0003677;GO:0006351;GO:0006355;GO:0009734	transcription, DNA-templated;nucleus;DNA binding;auxin-activated signaling pathway;regulation of transcription, DNA-templated	auxin response factor 5-like	Auxin-activated signaling pathway
17	AX-95128343	lcl|Traes_7BS_F44A273F8.1	2628	0.8215	Hordeum vulgare;Aegilops tauschii;Triticum urartu;Brachypodium distachyon;Setaria italica;Setaria italica/Setaria italica;Sorghum bicolor/Sorghum bicolor;Dichanthelium oligosenthes;Oryza sativa indica/Oryza sative Japonica;Oryza sative Japonica/Oryza sative Japonica;Oryza sative Japonica/Oryza sative Japonica;Oryza sativa/Oryza sative Japonica;Oryza brachyantha;Zea Mays;Zea Mays/Zea Mays;Zea Mays…	Hordeum vulgare subsp. vulgare	0.76916	0.9292	BAK05809.1	6	GO:0016788;GO:0005634;GO:0003677;GO:0006351;GO:0006355;GO:0009734	transcription, DNA-templated;nucleus;hydrolase activity, acting on ester bonds;DNA binding;auxin-activated signaling pathway;regulation of transcription, DNA-templated	Auxin response factor 21	Auxin-activated signaling pathway
18	AX-94613078	lcl|Traes_7AL_354EEE44E.1	717	0.8215	Hordeum vulgare/Hordeum vulgare;Hordeum vulgare;Hordeum vulgare;Sorghum bicolor/Sorghum bicolor;Oryza sative Japonica/Oryza sative Japonica/Oryza sative Japonica/Oryza sative Japonica/Oryza sative Japonica;Sorghum bicolor;Triticum urartu;Oryza sativa indica;Setaria italica/Setaria italica;Dichanthelium oligosenthes;Ac;Oryza brachyantha;;;;Musa acuminaTriticum aestivum A Group;Arachis ipaenSetaria…	Hordeum vulgare subsp. vulgare	1	0.975	BAJ89956.1;BAK08136.1	6	GO:0006417;GO:0005634;GO:0006351;GO:0006355;GO:0046983;GO:0009734	transcription, DNA-templated;nucleus;regulation of translation;protein dimerization activity;auxin-activated signaling pathway;regulation of transcription, DNA-templated	auxin-responsive IAA21	Auxin-activated signaling pathway
19	AX-95236314	lcl|Traes_XX_872A5B7DF1.1	1341	0.896	Triticum aestivum;Hordeum vulgare;Brachypodium distachyon;Aegilops tauschii;Triticum urartu;Oryza sative Japonica/Oryza sative Japonica/Oryza sative Japonica/Oryza sative Japonica/Oryza sative Japonica;Oryza brachyantha;Setaria italica/Setaria italica;Sorghum bicolor/Sorghum bicolor;Zea Mays/Zea Mays;Oryza sativa indica;Zea Mays/Zea Mays/Zea Mays/Zea Mays;Oryza sative Japonica;Dichanthelium oligo…	Triticum aestivum	1	0.9933	AEK78079.1	7	GO:0004842;GO:0010928;GO:0031146;GO:0019005;GO:0010305;GO:0060776;GO:0016567	leaf vascular tissue pattern formation;protein ubiquitination;ubiquitin-protein transferase activity;SCF ubiquitin ligase complex;simple leaf morphogenesis;regulation of auxin mediated signaling pathway;SCF-dependent proteasomal ubiquitin-dependent protein catabolic process	F-box only 6	Auxin-activated signaling pathway
20	AX-94899004	lcl|Traes_1BS_4BA296C26.1	1368	0.898	Triticum urartu;Hordeum vulgare;Hordeum vulgare	Triticum urartu	0.839187	0.9934	EMS47226.1	6	GO:0005634;GO:0010011;GO:0000822;GO:0019005;GO:0009734;GO:0016567	inositol hexakisphosphate binding;protein ubiquitination;nucleus;SCF ubiquitin ligase complex;auxin binding;auxin-activated signaling pathway	Auxin signaling; transport inhibitor response 1 Os05g0150500	Auxin-activated signaling pathway
21	AX-94701908	lcl|Traes_7AS_9FAAF308F.1	1152	0.824	Triticum urartu;Aegilops tauschii;Triticum urartu;Brachypodium distachyon;Brachypodium distachyon;Oryza brachyantha;Oryza sative Japonica/Oryza sativa indica/Oryza sative Japonica;Oryza sative Japonica/Oryza sative Japonica/Oryza sative Japonica/Oryza sative Japonica/Oryza sative Japonica;Oryza sative Japonica;Oryza brachyantha;Aegilops tauschii;Setaria italica/Setaria italica;Oryza sative Japoni…	Triticum urartu	0.399168	0.9115	EMS62055.1	5	GO:0005778;GO:0005052;GO:0016560;GO:0005829;GO:0009733	peroxisomal membrane;cytosol;peroxisome matrix targeting signal-1 binding;protein import into peroxisome matrix, docking;response to auxin	Peroxisomal targeting signal 1 receptor	Response to Auxin
22	AX-94706037	lcl|Traes_2BL_C834427B5.1	1977	0.886	Hordeum vulgare;Hordeum vulgare;Hordeum vulgare	Hordeum vulgare subsp. vulgare	0.96347	0.9573	BAJ88077.1	19	GO:0016788;GO:0010363;GO:0061598;GO:0030151;GO:0043069;GO:0061599;GO:0006612;GO:0006777;GO:0009867;GO:0009734;GO:0000165;GO:0009409;GO:0009738;GO:0005829;GO:0016023;GO:0050832;GO:0031348;GO:0032324;GO:0018315	negative regulation of defense response;molybdopterin molybdotransferase activity;cytosol;regulation of plant-type hypersensitive response;hydrolase activity, acting on ester bonds;negative regulation of programmed cell death;molybdenum ion binding;protein targeting to membrane;defense response to fungus;auxin-activated signaling pathway;cytoplasmic, membrane-bounded vesicle;molybdopterin cofacto…	molybdopterin biosynthesis CNX1	Auxin activared signalling pathway;JA signalling,ABA signalling
23	AX-94956073	lcl|Traes_1BL_ACAA87960.1	1863	0.9195	Aegilops tauschii;Triticum urartu;Brachypodium distachyon	Aegilops tauschii	1	0.9983	EMT23814.1	12	GO:0005524;GO:0007275;GO:0009694;GO:2000030;GO:0080123;GO:0009611;GO:0009864;GO:0004672;GO:0006468;GO:0040008;GO:0010224;GO:0009733	regulation of growth;multicellular organism development;protein kinase activity;induced systemic resistance, jasmonic acid mediated signaling pathway;jasmonate-amino synthetase activity;response to wounding;jasmonic acid metabolic process;protein phosphorylation;response to auxin;response to UV-B;regulation of response to red or far red light;ATP binding	Indole-3-acetic acid-amido synthetase	Jasmonic Acid mediated signlling pathway;response to Auxin
24	AX-94556600	lcl|Traes_XX_36CE0AE62.1	1131	0.931	Aegilops tauschii;Hordeum vulgare;Brachypodium distachyon;Oryza brachyantha;Oryza sative Japonica/Oryza sative Japonica/Oryza sative Japonica/Oryza sative Japonica/Oryza sative Japonica;Setaria italica/Setaria italica;Sorghum bicolor/Sorghum bicolor;Oryza sativa indica;Zea Mays/Zea Mays/Zea Mays/Zea Mays/Zea Mays;Zea Mays/Zea Mays/Zea Mays/Zea Mays;Ac;;Ricinus communis/Ricinus communis;Jatropha c…	Aegilops tauschii	0.414175	0.9973	EMT28966.1	41	GO:0015995;GO:0043900;GO:0010363;GO:0045727;GO:0009595;GO:0009853;GO:0042793;GO:0009697;GO:0009637;GO:0005773;GO:0000165;GO:0009506;GO:0006636;GO:0009902;GO:0003824;GO:0010218;GO:0045893;GO:0010319;GO:0048046;GO:0019288;GO:0010310;GO:0050832;GO:0010114;GO:0032544;GO:0016117;GO:0034660;GO:0009941;GO:0005840;GO:0006612;GO:0009867;GO:0009965;GO:0050662;GO:0009814;GO:0010207;GO:0043085;GO:0016020;GO:…	coenzyme binding;chlorophyll biosynthetic process;cell differentiation;membrane;regulation of plant-type hypersensitive response;protein targeting to membrane;response to far red light;ncRNA metabolic process;response to red light;transcription from plastid promoter;MAPK cascade;salicylic acid biosynthetic process;detection of biotic stimulus;plasmodesma;chloroplast relocation;defense response, i…	chloroplast stem-loop binding of 41 kDa chloroplastic	Jasmonic Acid mediated signlling pathway
25	AX-94537482	lcl|Traes_XX_4EEEFFFB0.1	2397	0.874	Brachypodium distachyon;Triticum urartu;Setaria italica/Setaria italica;Oryza brachyantha;Zea Mays/Zea Mays;Sorghum bicolor;Sorghum bicolor;Zea Mays/Zea Mays;Oryza sative Japonica;Oryza sative Japonica/Oryza sative Japonica/Oryza sative Japonica;Oryza sative Japonica;Oryza sativa indica;Ac;;;Phoenix dactylifera;;Oryza sative Japonica;;Amborella trichopoda/Amborella trichopoda	Brachypodium distachyon	0.932401	0.9438	KQJ91280.1;XP_010238440.1	13	GO:0090333;GO:0004630;GO:0070290;GO:0005773;GO:0005886;GO:0009789;GO:0009409;GO:0009506;GO:0046470;GO:0005509;GO:0046473;GO:0016042;GO:0012501	vacuole;plasma membrane;phospholipase D activity;N-acylphosphatidylethanolamine-specific phospholipase D activity;calcium ion binding;regulation of stomatal closure;phosphatidic acid metabolic process;positive regulation of abscisic acid-activated signaling pathway;plasmodesma;lipid catabolic process;phosphatidylcholine metabolic process;programmed cell death;response to cold	phospholipase D delta	ABA activated Signalling pathway
26	AX-94934089	lcl|Traes_2BL_B657F7F3A.1	480	0.909	Aegilops tauschii;Aegilops tauschii;Triticum urartu	Aegilops tauschii	1	0.9562	EMT05585.1	10	GO:0005634;GO:0004864;GO:0009607;GO:0009738;GO:0043086;GO:0080163;GO:0005737;GO:0010427;GO:0004872;GO:0006952	cytoplasm;response to biotic stimulus;negative regulation of catalytic activity;receptor activity;protein phosphatase inhibitor activity;nucleus;defense response;regulation of protein serine/threonine phosphatase activity;abscisic acid binding;abscisic acid-activated signaling pathway	Pathogenesis-related 1	ABA activated Signalling pathway
27	AX-94652395	lcl|Traes_4BL_46AF42528.1	1518	0.92	Triticum aestivum;Lophopyrum elongaTriticum urartum;Triticum aestivum;Triticum urartu;Triticum aestivum;Oryza brachyantha;Setaria italica/Setaria italica;Sorghum bicolor/Sorghum bicolor;Dichanthelium oligosenthes;Oryza sative Japonica;Oryza sative Japonica;Oryza sative Japonica/Oryza sative Japonica/Oryza sative Japonica/Oryza sative Japonica/Oryza sative Japonica/Oryza sative Japonica/Oryza sati…	Triticum aestivum	0.923358	0.9881	ABY59004.1	12	GO:0005634;GO:0005524;GO:0005516;GO:0009738;GO:0005737;GO:0005509;GO:0046777;GO:0004683;GO:0018105;GO:0005886;GO:0035556;GO:0009931	cytoplasm;peptidyl-serine phosphorylation;protein autophosphorylation;plasma membrane;nucleus;calmodulin-dependent protein kinase activity;intracellular signal transduction;calcium-dependent protein serine/threonine kinase activity;ATP binding;calmodulin binding;calcium ion binding;abscisic acid-activated signaling pathway	Calcium-dependent kinase isoform 11	ABA activated signalling pathway;Intracellular signaling;Ca dependant calmodulin based signaling
28	AX-94917451	lcl|Traes_6AL_E1137B391.1	993	0.9195	Aegilops tauschii;Brachypodium distachyon;Brachypodium distachyon;Zea Mays/Zea Mays/Zea Mays;Dichanthelium oligosenthes;Saccharum hybrid cultivar R570;Setaria italica;Setaria italica;Sorghum bicolor/Sorghum bicolor;Zea Mays;Oryza sative Japonica;Oryza sativa indica;Oryza sative Japonica/Oryza sative Japonica/Oryza sative Japonica/Oryza sative Japonica/Oryza sative Japonica;Citrus clementina/Citru…	Aegilops tauschii	0.54845	0.9965	EMT17267.1	12	GO:0005634;GO:0005524;GO:0005516;GO:0009738;GO:0005737;GO:0005509;GO:0046777;GO:0004683;GO:0018105;GO:0005886;GO:0035556;GO:0009931	cytoplasm;peptidyl-serine phosphorylation;protein autophosphorylation;plasma membrane;nucleus;calmodulin-dependent protein kinase activity;intracellular signal transduction;calcium-dependent protein serine/threonine kinase activity;ATP binding;calmodulin binding;calcium ion binding;abscisic acid-activated signaling pathway	calcium-dependent kinase 26	ABA activated signalling pathway;Intracellular signaling;Ca dependant calmodulin based signaling
29	AX-94414225	lcl|Traes_2DL_2AE90059F.1	1125	0.658	Triticum urartu;Hordeum vulgare;Hordeum vulgare	Triticum urartu	1.01579	0.899	EMS48245.1	1	GO:0005516	calmodulin binding	endochitinase 2-like	Calcium dependent calmodulin signaling
30	AX-94832924	lcl|Traes_2BL_3647661C2.1	2535	0.7225	Aegilops tauschii;Hordeum vulgare;Triticum urartu	Aegilops tauschii	0.629265	0.959	EMT32642.1	6	GO:0005634;GO:0009737;GO:0009941;GO:0005829;GO:0005875;GO:0005886	cytosol;plasma membrane;chloroplast envelope;nucleus;response to abscisic acid;microtubule associated complex	IQ-DOMAIN 32	Response to ABA
31	AX-94658755	lcl|Traes_6DL_8AA89780B.1	1119	0.8695	Aegilops tauschii;Hordeum vulgare;Hordeum vulgare;Aegilops tauschii;Brachypodium distachyon;Oryza sativa indica;Oryza sative Japonica/Oryza sative Japonica/Oryza sative Japonica/Oryza sative Japonica/Oryza sative Japonica/Oryza sative Japonica/Oryza sative Japonica;Zea Mays;Setaria italica/Setaria italica;Sorghum bicolor/Sorghum bicolor;Zea Mays/Zea Mays;Zea Mays/Zea Mays/Zea Mays;TheOryza brachy…	Aegilops tauschii	1.00269	0.9759	EMT16609.1	5	GO:0016788;GO:0042538;GO:0010226;GO:0016023;GO:0009751	cytoplasmic, membrane-bounded vesicle;response to lithium ion;hydrolase activity, acting on ester bonds;hyperosmotic salinity response;response to salicylic acid	GDSL esterase lipase At5g33370-like	Response to Salicylic acid;hyperosmotic salinity response
32	AX-95660165	lcl|Traes_6AS_AC231C610.1	1959	0.908	Hordeum vulgare/Hordeum vulgare/Hordeum vulgare;Aegilops tauschii;Hordeum vulgare;Triticum urartu;Brachypodium distachyon/Brachypodium distachyon;Setaria italica;Setaria italica/Setaria italica;PhyllosTriticum aestivumchys praecox;Dichanthelium oligosenthes;Sorghum bicolor/Sorghum bicolor;Sorghum bicolor;Oryza brachyantha;Oryza sative Japonica/Oryza sative Japonica/Oryza sative Japonica/Oryza sat…	Hordeum vulgare/Hordeum vulgare subsp. vulgare	0.698093	0.9757	AAC36055.1	1	GO:0009740	gibberellic acid mediated signaling pathway	probable UDP-N-acetylglucosamine--peptide N-acetylglucosaminyltransferase SPINDLY	GA mediated signaling pathway
33	AX-95651903	lcl|Traes_5AL_6F771C72A.1	2259	0.9325	Triticum urartu;Triticum urartu;Aegilops tauschii;Aegilops tauschii;Brachypodium distachyon;Oryza sative Japonica;Oryza sative Japonica/Oryza sative Japonica;Oryza sative Japonica;Setaria italica/Setaria italica;Oryza brachyantha;Oryza sativa indica;Sorghum bicolor/Sorghum bicolor;Setaria italica/Setaria italica;Dichanthelium oligosenthes;Zea Mays;Oryza sative Japonica;Zea Mays/Zea Mays;Sorghum b…	Triticum urartu	0.489273	0.9095	EMS51959.1	8	GO:0016788;GO:0051301;GO:0003677;GO:0009507;GO:0009870;GO:0010204;GO:0050832;GO:0042742	chloroplast;defense response to bacterium;cell division;defense response signaling pathway, resistance gene-dependent;hydrolase activity, acting on ester bonds;defense response signaling pathway, resistance gene-independent;defense response to fungus;DNA binding	Cell division cycle 5	Defence response signalling pathway
34	AX-94970016	lcl|Traes_1AS_C41D89877.1	300	0.927	Aegilops tauschii;Triticum urartu;Brachypodium distachyon	Aegilops tauschii	0.156495	1	EMT18369.1	9	GO:0005789;GO:0000155;GO:0005524;GO:0046872;GO:0016021;GO:0010105;GO:0009873;GO:0023014;GO:0018106	signal transduction by protein phosphorylation;endoplasmic reticulum membrane;metal ion binding;negative regulation of ethylene-activated signaling pathway;ethylene-activated signaling pathway;phosphorelay sensor kinase activity;integral component of membrane;peptidyl-histidine phosphorylation;ATP binding	ethylene receptor	Ethylene-activated signaling pathway
35	AX-94747860	lcl|Traes_1BS_ADCD5C43B.1	1077	0.942	Aegilops tauschii;Hordeum vulgare;Brachypodium distachyon	Aegilops tauschii	0.455399	1	EMT18369.1	9	GO:0005789;GO:0000155;GO:0005524;GO:0046872;GO:0016021;GO:0010105;GO:0009873;GO:0023014;GO:0018106	signal transduction by protein phosphorylation;endoplasmic reticulum membrane;metal ion binding;negative regulation of ethylene-activated signaling pathway;ethylene-activated signaling pathway;phosphorelay sensor kinase activity;integral component of membrane;peptidyl-histidine phosphorylation;ATP binding	ethylene receptor	Ethylene-activated signaling pathway
36	AX-94480940	lcl|Traes_1DS_35954E987.1	1020	0.8745	Aegilops tauschii;Triticum urartu;Hordeum vulgare	Aegilops tauschii	0.527387	0.997	EMT18369.1	9	GO:0005789;GO:0000155;GO:0005524;GO:0046872;GO:0016021;GO:0010105;GO:0009873;GO:0023014;GO:0018106	signal transduction by protein phosphorylation;endoplasmic reticulum membrane;metal ion binding;negative regulation of ethylene-activated signaling pathway;ethylene-activated signaling pathway;phosphorelay sensor kinase activity;integral component of membrane;peptidyl-histidine phosphorylation;ATP binding	Ethylene receptor 1	Ethylene-activated signaling pathway
37	AX-95012678	lcl|Traes_7DS_3673F1C73.1	1842	0.7605	Triticum urartu;Hordeum vulgare;Hordeum vulgare;Brachypodium distachyon/Brachypodium distachyon/Brachypodium distachyon;Oryza brachyantha;Oryza sative Japonica/Oryza sative Japonica/Oryza sative Japonica/Oryza sative Japonica/Oryza sative Japonica/Oryza sative Japonica;Setaria italica/Setaria italica;Sorghum bicolor/Sorghum bicolor/Sorghum bicolor;Oryza brachyantha;Setaria italica/Setaria italica…	Triticum urartu	0.946071	0.9788	EMS51390.1	15	GO:0009651;GO:0006355;GO:0043067;GO:0005488;GO:0044238;GO:0048519;GO:1901701;GO:0009755;GO:0051213;GO:0046394;GO:0005634;GO:0003700;GO:0031347;GO:0035556;GO:0071229	dioxygenase activity;transcription factor activity, sequence-specific DNA binding;negative regulation of biological process;regulation of defense response;nucleus;binding;intracellular signal transduction;primary metabolic process;carboxylic acid biosynthetic process;regulation of transcription, DNA-templated;hormone-mediated signaling pathway;cellular response to oxygen-containing compound;respo…	ETHYLENE INSENSITIVE 3-like 3	Ethylene signalling; intacellular signaling;hormone mediated signalling
38	AX-95025377	lcl|Traes_4DS_2706FACC1.1	3639	0.7745	Triticum aestivum;Aegilops tauschii;Triticum urartu;Brachypodium distachyon;Brachypodium distachyon;Brachypodium distachyon;Brachypodium distachyon;Brachypodium distachyon;Brachypodium distachyon;Setaria italica/Setaria italica/Setaria italica;Brachypodium distachyon;Oryza sative Japonica/Oryza sative Japonica/Oryza sative Japonica/Oryza sative Japonica/Oryza sative Japonica;Oryza brachyantha;Set…	Triticum aestivum	1.00826	0.9762	ADP02171.1	5	GO:0016021;GO:0009873;GO:0006810;GO:0005622;GO:0005215	transporter activity;ethylene-activated signaling pathway;transport;intracellular;integral component of membrane	Ethylene-insensitive 2	Ethylene-activated signaling pathway
39	AX-94414949	lcl|Traes_5BL_852C4D56F.1	5757	0.7915	Aegilops tauschii;Brachypodium distachyon;Brachypodium distachyon;Oryza sative Japonica/Oryza sative Japonica/Oryza sative Japonica/Oryza sative Japonica;Oryza brachyantha;Oryza brachyantha;Oryza brachyantha;Setaria italica/Setaria italica;Oryza sative Japonica;Setaria italica;Setaria italica;Sorghum bicolor;Zea Mays;Zea Mays;Zea Mays;Phoenix dactylifera;;Oryza sativa indica;/;Ac	Aegilops tauschii	0.993569	0.9795	EMT14083.1	15	GO:0010162;GO:0008270;GO:0009640;GO:0009793;GO:0010182;GO:0000911;GO:0006486;GO:0000226;GO:0009630;GO:0009845;GO:0009933;GO:0009909;GO:0005829;GO:0050826;GO:0010228	response to freezing;cytosol;protein glycosylation;sugar mediated signaling pathway;seed germination;cytokinesis by cell plate formation;gravitropism;microtubule cytoskeleton organization;photomorphogenesis;embryo development ending in seed dormancy;vegetative to reproductive phase transition of meristem;regulation of flower development;seed dormancy process;zinc ion binding;meristem structural o…	E3 ubiquitin- ligase listerin	Sugar mediated signaling
40	AX-94634070	lcl|Traes_4DL_BA5A6A3DF.1	2112	0.847	Aegilops tauschii;Triticum urartu;Brachypodium distachyon;Brachypodium distachyon;Oryza sative Japonica;Oryza brachyantha/Oryza brachyantha;Oryza sative Japonica/Oryza sative Japonica;Oryza sativa indica/Oryza sativa indica;Zea Mays/Zea Mays;Setaria italica/Setaria italica/Setaria italica;Zea Mays;Zea Mays;;/;Phoenix dactylifera/Phoenix dactylifera;Ac;Dichanthelium oligosenthes;Nelumbo nucifera/N…	Aegilops tauschii	0.624198	1	EMT29861.1	19	GO:0016579;GO:0007062;GO:0010162;GO:0009640;GO:0009880;GO:0010072;GO:0010182;GO:0005730;GO:0009845;GO:0048825;GO:0006511;GO:0004843;GO:0051301;GO:0009909;GO:0045595;GO:0050826;GO:0010228;GO:0010564;GO:0016567	embryonic pattern specification;response to freezing;sugar mediated signaling pathway;protein ubiquitination;cell division;seed germination;protein deubiquitination;ubiquitin-dependent protein catabolic process;photomorphogenesis;vegetative to reproductive phase transition of meristem;sister chromatid cohesion;regulation of flower development;seed dormancy process;nucleolus;regulation of cell cyc…	Ubiquitin carboxyl-terminal hydrolase 26	Sugar mediated signaling
41	AX-94961611	lcl|Traes_4BL_4332984FC.1	3222	0.837	Aegilops tauschii;Triticum urartu;Brachypodium distachyon;Brachypodium distachyon;Oryza brachyantha/Oryza brachyantha;Oryza sative Japonica;Oryza sative Japonica/Oryza sative Japonica;Oryza sativa indica/Oryza sativa indica;Setaria italica/Setaria italica/Setaria italica;Zea Mays/Zea Mays;Zea Mays;Ac;Phoenix dactylifera/Phoenix dactylifera;/;Zea Mays;;Nelumbo nucifera/Nelumbo nucifera;Nelumbo nuc…	Aegilops tauschii	1	0.9725	EMT29861.1	19	GO:0016579;GO:0007062;GO:0010162;GO:0009640;GO:0009880;GO:0010072;GO:0010182;GO:0005730;GO:0009845;GO:0048825;GO:0006511;GO:0004843;GO:0051301;GO:0009909;GO:0045595;GO:0050826;GO:0010228;GO:0010564;GO:0016567	embryonic pattern specification;response to freezing;sugar mediated signaling pathway;protein ubiquitination;cell division;seed germination;protein deubiquitination;ubiquitin-dependent protein catabolic process;photomorphogenesis;vegetative to reproductive phase transition of meristem;sister chromatid cohesion;regulation of flower development;seed dormancy process;nucleolus;regulation of cell cyc…	Ubiquitin carboxyl-terminal hydrolase 26	Sugar mediated signaling
42	AX-94686353	lcl|Traes_5BL_2748468D7.1	1323	0.898	Aegilops tauschii;Triticum urartu;Brachypodium distachyon;Sorghum bicolor;Oryza brachyantha;Setaria italica/Setaria italica;Zea Mays/Zea Mays;Zea Mays/Zea Mays;Zea Mays/Zea Mays/Zea Mays;Oryza sativa indica/Oryza sativa indica;Oryza sative Japonica/Oryza sative Japonica/Oryza sative Japonica/Oryza sative Japonica/Oryza sative Japonica;Oryza sative Japonica;Ornithogalum longebracteaTriticum urartu…	Aegilops tauschii	0.791741	0.9977	EMT06719.1	29	GO:0010162;GO:0009793;GO:0010182;GO:0009853;GO:0006446;GO:0009933;GO:0043687;GO:0005852;GO:0003743;GO:0009909;GO:0009908;GO:0045893;GO:0005829;GO:0008180;GO:0030422;GO:0051788;GO:0009640;GO:0006352;GO:0033290;GO:0009845;GO:0005886;GO:0006511;GO:0006406;GO:0001731;GO:0016282;GO:0006606;GO:0050826;GO:0010228;GO:0016567	eukaryotic 48S preinitiation complex;protein ubiquitination;regulation of translational initiation;seed germination;protein import into nucleus;regulation of flower development;flower development;production of siRNA involved in RNA interference;eukaryotic translation initiation factor 3 complex;meristem structural organization;COP9 signalosome;response to freezing;cytosol;plasma membrane;sugar me…	Eukaryotic translation initiation factor 3 subunit E	Sugar mediated signaling
43	AX-94797912	lcl|Traes_2BS_7CEBE03A7.1	2940	0.8735	Aegilops tauschii;Brachypodium distachyon;Brachypodium distachyon	Aegilops tauschii	0.896262	0.9531	EMT15398.1	22	GO:0010162;GO:0009640;GO:0008033;GO:0009793;GO:0010182;GO:0000049;GO:0008536;GO:0009845;GO:0006499;GO:0005643;GO:0006406;GO:0009909;GO:0009908;GO:0006606;GO:0005829;GO:0016363;GO:0050826;GO:0010228;GO:0015932;GO:0071528;GO:0010014;GO:0016567	response to freezing;nuclear matrix;cytosol;tRNA binding;tRNA re-export from nucleus;sugar mediated signaling pathway;protein ubiquitination;nucleobase-containing compound transmembrane transporter activity;seed germination;protein import into nucleus;N-terminal protein myristoylation;photomorphogenesis;embryo development ending in seed dormancy;vegetative to reproductive phase transition of meri…	exportin-T-like isoform X1	Sugar mediated signaling
44	AX-94731801	lcl|Traes_5DS_A721EE226.1	1092	0.854	Hordeum vulgare;Aegilops tauschii;Brachypodium distachyon;Triticum urartu;Sorghum bicolor/Sorghum bicolor;Dichanthelium oligosenthes;Setaria italica/Setaria italica;Zea Mays;Oryza brachyantha;Oryza sativa indica;Oryza sative Japonica/Oryza sative Japonica;Zea Mays;Zea Mays;Oryza sative Japonica;Ac;Ac;;;Phoenix dactylifera;Phoenix dactylifera	Hordeum vulgare subsp. vulgare	0.393143	0.9477	BAJ86404.1	5	GO:0005525;GO:0007186;GO:0003924;GO:0031683;GO:0004871	G-protein beta/gamma-subunit complex binding;GTP binding;signal transducer activity;G-protein coupled receptor signaling pathway;GTPase activity	extra-large guanine nucleotide-binding 1	G-Protein coupled signalling
45	AX-95629522	lcl|Traes_3AL_91BE453AD.1	1251	0.834	Triticum urartu;Triticum aestivum;Hordeum vulgare	Triticum urartu	0.856195	0.9897	EMS67932.1	2	GO:0016021;GO:0016023; GO:0004930	cytoplasmic, membrane-bounded vesicle;integral component of membrane; G-protein linked signal receptor activity	G -coupled receptor	G-Protein coupled signalling
46	AX-94489010	lcl|Traes_1BS_CE84ED791.1	813	0.849	Triticum urartu;Aegilops tauschii;Hordeum vulgare	Triticum urartu	0.293083	0.996	EMS63020.1	8	GO:0005524;GO:0005509;GO:0016021;GO:0004143;GO:0016310;GO:0007205;GO:0005622;GO:0035556	diacylglycerol kinase activity;intracellular signal transduction;intracellular;integral component of membrane;protein kinase C-activating G-protein coupled receptor signaling pathway;ATP binding;phosphorylation;calcium ion binding	Diacylglycerol kinase 1	G-Protein coupled signalling
47	AX-94760192	lcl|Traes_6DS_E6CCD9F0C.1	2856	0.719	Aegilops tauschii;Triticum urartu;Hordeum vulgare;Brachypodium distachyon;Brachypodium distachyon;Oryza sative Japonica/Oryza sative Japonica;Oryza sativa indica;Oryza sativa;Oryza sative Japonica/Oryza sative Japonica/Oryza sative Japonica/Oryza sative Japonica;Oryza brachyantha;Oryza brachyantha;Oryza sative Japonica;Setaria italica/Setaria italica;Sorghum bicolor;Sorghum bicolor;Zea Mays/Zea M…	Aegilops tauschii	0.957619	0.981	EMT26622.1	1	GO:0070059	Apoptotic signaling pathway in response to ER stress	large proline-rich BAG6 isoform X2	Apoptotic Signaling
48	AX-94525765	lcl|Traes_3DS_237382675.1	2079	0.794	Hordeum vulgare;Hordeum vulgare;Hordeum vulgare;Brachypodium distachyon;Aegilops tauschii;Triticum urartu;Setaria italica/Setaria italica/Setaria italica/Setaria italica/Setaria italica;Oryza sative Japonica;Setaria italica;Oryza sative Japonica;Oryza sative Japonica;Setaria italica;Sorghum bicolor/Sorghum bicolor;Zea Mays/Zea Mays/Zea Mays;Oryza sativa indica;Brachypodium distachyon;Oryza sative…	Hordeum vulgare subsp. vulgare	1.00145	0.9697	BAK03388.1	1	GO:0070059	Apoptotic signaling pathway in response to ER stress	large proline-rich bag6-A isoform X1	Apoptotic Signaling
49	AX-94961316	lcl|Traes_3DS_237382675.1	2079	0.794	Hordeum vulgare;Hordeum vulgare;Hordeum vulgare;Brachypodium distachyon;Aegilops tauschii;Triticum urartu;Setaria italica/Setaria italica/Setaria italica/Setaria italica/Setaria italica;Oryza sative Japonica;Setaria italica;Oryza sative Japonica;Oryza sative Japonica;Setaria italica;Sorghum bicolor/Sorghum bicolor;Zea Mays/Zea Mays/Zea Mays;Oryza sativa indica;Brachypodium distachyon;Oryza sative…	Hordeum vulgare subsp. vulgare	1.00145	0.9697	BAK03388.1	1	GO:0070059	Apoptotic signaling pathway in response to ER stress	large proline-rich bag6-A isoform X1	Apoptotic Signaling
50	AX-94900436	lcl|Traes_3B_46A0FDA8D.1	999	0.903	Triticum urartu;Hordeum vulgare/Hordeum vulgare/Hordeum vulgare/Hordeum vulgare;Hordeum vulgare;Aegilops tauschii;Brachypodium distachyon;Oryza sative Japonica/Oryza sative Japonica/Oryza sative Japonica/Oryza sative Japonica/Oryza sative Japonica/Oryza sative Japonica;Zea Mays;Sorghum bicolor/Sorghum bicolor;Oryza sativa indica;Zea Mays/Zea Mays/Zea Mays;Saccharum hybrid cultivar R570;Oryza brac…	Triticum urartu	0.810219	0.997	EMS48784.1	7	GO:0009408;GO:0009644;GO:0005783;GO:0042542;GO:0006457;GO:0034976;GO:0006984	response to high light intensity;ER-nucleus signaling pathway;protein folding;response to hydrogen peroxide;response to endoplasmic reticulum stress;endoplasmic reticulum;response to heat	tunicamycin induced partial	ER-nucleus signaling Pathway
51	AX-94434519	lcl|Traes_XX_F4BACCBA9.1	1233	0.8875	Triticum urartu;Hordeum vulgare/Hordeum vulgare/Hordeum vulgare/Hordeum vulgare;Hordeum vulgare;Brachypodium distachyon;Aegilops tauschii;Oryza sative Japonica/Oryza sative Japonica/Oryza sative Japonica/Oryza sative Japonica/Oryza sative Japonica/Oryza sative Japonica;Oryza sativa indica;Sorghum bicolor/Sorghum bicolor;Oryza brachyantha;Zea Mays;Zea Mays/Zea Mays/Zea Mays;Dichanthelium oligosent…	Triticum urartu	1	0.9951	EMS48784.1	7	GO:0009408;GO:0009644;GO:0005783;GO:0042542;GO:0006457;GO:0034976;GO:0006984	response to high light intensity;ER-nucleus signaling pathway;protein folding;response to hydrogen peroxide;response to endoplasmic reticulum stress;endoplasmic reticulum;response to heat	tunicamycin induced partial	ER-nucleus signaling Pathway
52	AX-94987830	lcl|Traes_1DS_5852D4AB6.1	1050	0.923	Aegilops tauschii;Hordeum vulgare;Brachypodium distachyon	Aegilops tauschii	1	1	EMT15727.1	12	GO:0005788;GO:0009408;GO:0009627;GO:0052033;GO:0009644;GO:0016023;GO:0051082;GO:0042542;GO:0006457;GO:0005886;GO:0034976;GO:0006984	cytoplasmic, membrane-bounded vesicle;systemic acquired resistance;response to high light intensity;ER-nucleus signaling pathway;plasma membrane;pathogen-associated molecular pattern dependent induction by symbiont of host innate immune response;protein folding;response to hydrogen peroxide;response to endoplasmic reticulum stress;unfolded protein binding;endoplasmic reticulum lumen;response to h…	dnaJ ERDJ3B-like	ER-nucleus signaling Pathway
53	AX-94403208	lcl|Traes_6AS_80E91260D.1	1026	0.93	Aegilops tauschii;Triticum urartu;Hordeum vulgare;Triticum urartu;Brachypodium distachyon;Triticum aestivum;Aegilops tauschii;Brachypodium distachyon/Brachypodium distachyon;Oryza brachyantha;Oryza sative Japonica/Oryza sative Japonica/Oryza sative Japonica/Oryza sative Japonica/Oryza sative Japonica/Oryza sative Japonica/Oryza sativa indica/Oryza sative Japonica/Oryza sative Japonica;Oryza sativ…	Aegilops tauschii	1.00293	0.9561	EMT06959.1	9	GO:0033619;GO:0030660;GO:0071556;GO:0071458;GO:0006465;GO:0009555;GO:0009846;GO:0042500;GO:0005765	signal peptide processing;pollen germination;membrane protein proteolysis;Golgi-associated vesicle membrane;integral component of cytoplasmic side of endoplasmic reticulum membrane;pollen development;lysosomal membrane;integral component of lumenal side of endoplasmic reticulum membrane;aspartic endopeptidase activity, intramembrane cleaving	signal peptide peptidase 2-like	signal peptide processing
54	AX-94412825	lcl|Traes_6DL_30763DBDB.1	1263	0.9185	Aegilops tauschii;Triticum urartu;Brachypodium distachyon;Oryza sative Japonica/Oryza sative Japonica/Oryza sative Japonica/Oryza sative Japonica/Oryza sative Japonica;Oryza sative Japonica/Oryza sative Japonica;Oryza sativa indica;Oryza brachyantha;Setaria italica/Setaria italica;Zea Mays;Zea Mays;Dichanthelium oligosenthes;Sorghum bicolor/Sorghum bicolor;Zea Mays;Zea Mays/Zea Mays/Zea Mays;Sorg…	Aegilops tauschii	0.789474	0.9881	EMT12022.1	8	GO:0033619;GO:0030660;GO:0071556;GO:0071458;GO:0006465;GO:0010008;GO:0042500;GO:0005765	signal peptide processing;membrane protein proteolysis;Golgi-associated vesicle membrane;integral component of cytoplasmic side of endoplasmic reticulum membrane;lysosomal membrane;integral component of lumenal side of endoplasmic reticulum membrane;endosome membrane;aspartic endopeptidase activity, intramembrane cleaving	signal peptide peptidase-like 4	signal peptide processing
55	AX-94549612	lcl|Traes_6DL_30763DBDB.1	1263	0.9185	Aegilops tauschii;Triticum urartu;Brachypodium distachyon;Oryza sative Japonica/Oryza sative Japonica/Oryza sative Japonica/Oryza sative Japonica/Oryza sative Japonica;Oryza sative Japonica/Oryza sative Japonica;Oryza sativa indica;Oryza brachyantha;Setaria italica/Setaria italica;Zea Mays;Zea Mays;Dichanthelium oligosenthes;Sorghum bicolor/Sorghum bicolor;Zea Mays;Zea Mays/Zea Mays/Zea Mays;Sorg…	Aegilops tauschii	0.789474	0.9881	EMT12022.1	8	GO:0033619;GO:0030660;GO:0071556;GO:0071458;GO:0006465;GO:0010008;GO:0042500;GO:0005765	signal peptide processing;membrane protein proteolysis;Golgi-associated vesicle membrane;integral component of cytoplasmic side of endoplasmic reticulum membrane;lysosomal membrane;integral component of lumenal side of endoplasmic reticulum membrane;endosome membrane;aspartic endopeptidase activity, intramembrane cleaving	signal peptide peptidase-like 4	signal peptide processing
56	AX-95200397	lcl|Traes_7AS_9BF829BBF.1	747	0.8145	Hordeum vulgare;Brachypodium distachyon;Brachypodium distachyon;Oryza sative Japonica;Oryza sative Japonica;Oryza sative Japonica;Oryza sative Japonica/Oryza sative Japonica/Oryza sative Japonica/Oryza sative Japonica/Oryza sative Japonica/Oryza sativa indica/Oryza sative Japonica;Aegilops tauschii;Setaria italica/Setaria italica;Oryza brachyantha;Dichanthelium oligosenthes;Sorghum bicolor;Sorghu…	Hordeum vulgare subsp. vulgare	0.453184	0.8554	BAJ93677.1	8	GO:0033619;GO:0030660;GO:0071556;GO:0071458;GO:0006465;GO:0010008;GO:0042500;GO:0005765	signal peptide processing;membrane protein proteolysis;Golgi-associated vesicle membrane;integral component of cytoplasmic side of endoplasmic reticulum membrane;lysosomal membrane;integral component of lumenal side of endoplasmic reticulum membrane;endosome membrane;aspartic endopeptidase activity, intramembrane cleaving	signal peptide peptidase-like 2	signal peptide processing
57	AX-94983435	lcl|Traes_2AS_54C0F6864.1	1461	0.798	Triticum urartu;Aegilops tauschii;Brachypodium distachyon	Triticum urartu	0.741248	0.8501	EMS52474.1	9	GO:0005524;GO:0005509;GO:0016021;GO:0016023;GO:0007166;GO:0004674;GO:0006468;GO:0005886;GO:0030247	cytoplasmic, membrane-bounded vesicle;protein serine/threonine kinase activity;cell surface receptor signaling pathway;plasma membrane;polysaccharide binding;protein phosphorylation;integral component of membrane;ATP binding;calcium ion binding	Wall-associated receptor kinase 2	Cell surface receptor signalling
58	AX-94402263	lcl|Traes_2AS_82E3A46B8.1	1590	0.8485	Hordeum vulgare;Brachypodium distachyon;Brachypodium distachyon	Hordeum vulgare subsp. vulgare	0.75578	0.9751	BAK06201.1	4	GO:0005524;GO:0004702;GO:0005737;GO:0023014	cytoplasm;receptor signaling protein serine/threonine kinase activity;signal transduction by protein phosphorylation;ATP binding	Serine threonine- kinase svkA	Recepter Signaling protein;Phosphorylation mediated signalling
59	AX-94885603	lcl|Traes_2DL_36F021DAA.1	2226	0.8375	Triticum urartu;Aegilops tauschii;Hordeum vulgare	Triticum urartu	1.02674	0.9258	EMS65716.1	9	GO:0005524;GO:0005509;GO:0016021;GO:0016023;GO:0007166;GO:0004674;GO:0006468;GO:0005886;GO:0030247	cytoplasmic, membrane-bounded vesicle;protein serine/threonine kinase activity;cell surface receptor signaling pathway;plasma membrane;polysaccharide binding;protein phosphorylation;integral component of membrane;ATP binding;calcium ion binding	Wall-associated receptor kinase 3	Cell surface receptor signalling
60	AX-94597114	lcl|Traes_4AL_E42620042.1	1266	0.9045	Triticum urartu;Aegilops tauschii;Hordeum vulgare;Brachypodium distachyon;Brachypodium distachyon/Brachypodium distachyon;Brachypodium distachyon;Triticum urartu;Triticum urartu;Aegilops tauschii;Aegilops tauschii;Oryza sative Japonica;Oryza sative Japonica/Oryza sative Japonica;Oryza sative Japonica;Oryza sative Japonica/Oryza sative Japonica/Oryza sative Japonica;Setaria italica;Setaria italica…	Triticum urartu	0.583679	0.9953	EMS55833.1	9	GO:0005524;GO:0005509;GO:0016021;GO:0016023;GO:0007166;GO:0004674;GO:0006468;GO:0005886;GO:0030247	cytoplasmic, membrane-bounded vesicle;protein serine/threonine kinase activity;cell surface receptor signaling pathway;plasma membrane;polysaccharide binding;protein phosphorylation;integral component of membrane;ATP binding;calcium ion binding	Wall-associated receptor kinase 5	Cell surface receptor signalling
61	AX-94514671	lcl|Traes_2DS_554CD5259.1	1182	0.831	Aegilops tauschii;Triticum urartu;Aegilops tauschii	Aegilops tauschii	0.94015	1	EMT08949.1	9	GO:0005524;GO:0005509;GO:0016021;GO:0016023;GO:0007166;GO:0004674;GO:0006468;GO:0005886;GO:0030247	cytoplasmic, membrane-bounded vesicle;protein serine/threonine kinase activity;cell surface receptor signaling pathway;plasma membrane;polysaccharide binding;protein phosphorylation;integral component of membrane;ATP binding;calcium ion binding	Wall-associated receptor kinase 2	Cell surface receptor signalling
62	AX-94966165	lcl|Traes_5AL_FFA3A0686.1	1242	0.8645	Triticum urartu;Aegilops tauschii;Triticum urartu;Aegilops tauschii;Brachypodium distachyon;Aegilops tauschii;Sorghum bicolor;Sorghum bicolor;Oryza sative Japonica;Setaria italica;Setaria italica/Setaria italica;Oryza sative Japonica;Dichanthelium oligosenthes;Aegilops tauschii;Oryza sative Japonica;Oryza sative Japonica/Oryza sative Japonica;Oryza brachyantha;Oryza sative Japonica;Dichanthelium …	Triticum urartu	0.632061	1	EMS67550.1	9	GO:0005524;GO:0005509;GO:0016021;GO:0016023;GO:0007166;GO:0004674;GO:0006468;GO:0005886;GO:0030247	cytoplasmic, membrane-bounded vesicle;protein serine/threonine kinase activity;cell surface receptor signaling pathway;plasma membrane;polysaccharide binding;protein phosphorylation;integral component of membrane;ATP binding;calcium ion binding	Wall-associated receptor kinase 3	Cell surface receptor signalling
63	AX-94610041	lcl|Traes_6AS_BF9259EB6.1	2208	0.8055	Triticum urartu;Sorghum bicolor;Sorghum bicolor/Sorghum bicolor;Oryza sative Japonica;Oryza sative Japonica/Oryza sative Japonica;Oryza sative Japonica/Oryza sative Japonica/Oryza sative Japonica;Oryza sative Japonica;Oryza sative Japonica/Oryza sative Japonica;Triticum urartu;Aegilops tauschii;Saccharum hybrid cultivar R570;Oryza sative Japonica;Oryza sativa indica;Setaria italica;Sorghum bicolo…	Triticum urartu	1	0.9422	EMS62262.1	10	GO:0005524;GO:0004713;GO:0005509;GO:0016021;GO:0016023;GO:0007166;GO:0004674;GO:0006468;GO:0005886;GO:0030247	cytoplasmic, membrane-bounded vesicle;protein serine/threonine kinase activity;cell surface receptor signaling pathway;plasma membrane;polysaccharide binding;protein tyrosine kinase activity;protein phosphorylation;integral component of membrane;ATP binding;calcium ion binding	wall-associated kinase 4	Cell surface receptor signalling
64	AX-94445537	lcl|Traes_6DL_119F2A402.1	1398	0.909	Aegilops tauschii;Hordeum vulgare;Brachypodium distachyon;Brachypodium distachyon;Oryza sative Japonica/Oryza sative Japonica/Oryza sative Japonica/Oryza sative Japonica/Oryza sative Japonica/Oryza sativa indica/Oryza sative Japonica/Oryza sative Japonica;Oryza sative Japonica;Oryza brachyantha;Zea Mays/Zea Mays/Zea Mays/Zea Mays;Zea Mays/Zea Mays/Zea Mays;Sorghum bicolor/Sorghum bicolor;Zea Mays…	Aegilops tauschii	1	0.9979	EMT28197.1	12	GO:0008360;GO:0048364;GO:0005634;GO:0005524;GO:0009826;GO:0005737;GO:0016055;GO:0009741;GO:0009850;GO:0004674;GO:0006897;GO:0018105	cytoplasm;peptidyl-serine phosphorylation;root development;Wnt signaling pathway;protein serine/threonine kinase activity;auxin metabolic process;response to brassinosteroid;nucleus;endocytosis;unidimensional cell growth;regulation of cell shape;ATP binding	casein kinase family	Wnt Signalling pathway
65	AX-94384227	lcl|Traes_XX_55FF231D31.1	1419	0.895	Triticum urartu;Brachypodium distachyon;Dichanthelium oligosenthes;Setaria italica/Setaria italica;Oryza sative Japonica/Oryza sative Japonica/Oryza sative Japonica/Oryza sative Japonica/Oryza sative Japonica;Zea Mays/Zea Mays/Zea Mays;Sorghum bicolor;Oryza brachyantha;Zea Mays/Zea Mays;Zea Mays/Zea Mays/Zea Mays/Zea Mays;Zea Mays;Zea Mays;Setaria italica;;;;Vitis vinifera;Nto/NTriticum aestivum;…	Triticum urartu	1	1	EMS51179.1	8	GO:0008360;GO:0005634;GO:0005524;GO:0005737;GO:0016055;GO:0004674;GO:0006897;GO:0018105	cytoplasm;peptidyl-serine phosphorylation;Wnt signaling pathway;protein serine/threonine kinase activity;nucleus;endocytosis;regulation of cell shape;ATP binding	casein kinase I	Wnt Signalling pathway
66	AX-94682514	lcl|Traes_1BL_0BFA34BAC.1	1179	0.8875	Triticum monococum;Aegilops tauschii;Brachypodium distachyon	Triticum monococcum subsp. monococcum	0.829114	0.9949	AMK79473.1	12	GO:0008360;GO:0051301;GO:0005634;GO:0005524;GO:0005737;GO:0016020;GO:0006508;GO:0016055;GO:0004674;GO:0006897;GO:0018105;GO:0004222	cytoplasm;peptidyl-serine phosphorylation;membrane;Wnt signaling pathway;protein serine/threonine kinase activity;metalloendopeptidase activity;cell division;nucleus;endocytosis;regulation of cell shape;ATP binding;proteolysis	casein kinase I isoform delta-like isoform X1	Wnt Signalling pathway
67	AX-95255810	lcl|Traes_2BL_E8D89B38E.1	2664	0.9345	Triticum urartu;Brachypodium distachyon;Aegilops tauschii	Triticum urartu	0.916149	0.9955	EMS59877.1	11	GO:0009086;GO:0000394;GO:0000096;GO:0010073;GO:0010050;GO:0007267;GO:0009069;GO:0010364;GO:0009855;GO:0010014;GO:0010267	vegetative phase change;RNA splicing, via endonucleolytic cleavage and ligation;determination of bilateral symmetry;cell-cell signaling;serine family amino acid metabolic process;production of ta-siRNAs involved in RNA interference;meristem initiation;sulfur amino acid metabolic process;methionine biosynthetic process;regulation of ethylene biosynthetic process;meristem maintenance	ETO1 1	Cell-cell signalling
68	AX-95020755	lcl|Traes_2BL_E8D89B38E.1	2664	0.9345	Triticum urartu;Brachypodium distachyon;Aegilops tauschii	Triticum urartu	0.916149	0.9955	EMS59877.1	11	GO:0009086;GO:0000394;GO:0000096;GO:0010073;GO:0010050;GO:0007267;GO:0009069;GO:0010364;GO:0009855;GO:0010014;GO:0010267	vegetative phase change;RNA splicing, via endonucleolytic cleavage and ligation;determination of bilateral symmetry;cell-cell signaling;serine family amino acid metabolic process;production of ta-siRNAs involved in RNA interference;meristem initiation;sulfur amino acid metabolic process;methionine biosynthetic process;regulation of ethylene biosynthetic process;meristem maintenance	ETO1 1	Cell-cell signalling
69	AX-94783438	lcl|Traes_5DL_6DA0BEF01.1	1314	0.816	Aegilops tauschii;Triticum urartu;Hordeum vulgare;Hordeum vulgare;Hordeum vulgare;Brachypodium distachyon;Oryza sative Japonica/Oryza sative Japonica/Oryza sative Japonica/Oryza sative Japonica/Oryza sative Japonica/Oryza sative Japonica;Oryza sativa indica/Oryza sative Japonica;Oryza brachyantha;Setaria italica;Sorghum bicolor;Setaria italica;Sorghum bicolor;Oryza sative Japonica/Oryza sative Ja…	Aegilops tauschii	1.00917	0.9659	EMT28058.1	7	GO:0005524;GO:0018108;GO:0004713;GO:0008270;GO:0005829;GO:0004674;GO:0035556	protein serine/threonine kinase activity;cytosol;protein tyrosine kinase activity;intracellular signal transduction;peptidyl-tyrosine phosphorylation;ATP binding;zinc ion binding	serine threonine- kinase WNK9	Intracellular signal
70	AX-94821053	lcl|Traes_1BS_90AEC8678.1	2001	0.875	Hordeum vulgare;Triticum durum;Aegilops tauschii	Hordeum vulgare subsp. vulgare	0.844	0.9826	BAK02112.1	18	GO:0010374;GO:0009651;GO:0006487;GO:0006499;GO:0000188;GO:0009409;GO:0006888;GO:0004725;GO:0005829;GO:0010225;GO:0016310;GO:0048481;GO:0016301;GO:0035335;GO:0017017;GO:0010224;GO:0035556;GO:0043090	amino acid import;MAP kinase tyrosine/serine/threonine phosphatase activity;plant ovule development;cytosol;ER to Golgi vesicle-mediated transport;protein N-linked glycosylation;stomatal complex development;intracellular signal transduction;response to UV-B;response to UV-C;N-terminal protein myristoylation;protein tyrosine phosphatase activity;response to salt stress;kinase activity;peptidyl-tyr…	tyrosine-phosphatase MKA1	Intracellular signal
71	AX-94728950	lcl|Traes_1DS_4C0964710.1	2094	0.87	Triticum durum;Hordeum vulgare;Aegilops tauschii	Triticum durum	0.910904	0.9796	ACB05479.1	18	GO:0010374;GO:0009651;GO:0006487;GO:0006499;GO:0000188;GO:0009409;GO:0006888;GO:0004725;GO:0005829;GO:0010225;GO:0016310;GO:0048481;GO:0016301;GO:0035335;GO:0017017;GO:0010224;GO:0035556;GO:0043090	amino acid import;MAP kinase tyrosine/serine/threonine phosphatase activity;plant ovule development;cytosol;ER to Golgi vesicle-mediated transport;protein N-linked glycosylation;stomatal complex development;intracellular signal transduction;response to UV-B;response to UV-C;N-terminal protein myristoylation;protein tyrosine phosphatase activity;response to salt stress;kinase activity;peptidyl-tyr…	Protein-tyrosine-phosphatase	Intracellular signal
72	AX-94847267	lcl|Traes_1DS_4C0964710.1	2094	0.87	Triticum durum;Hordeum vulgare;Aegilops tauschii	Triticum durum	0.910904	0.9796	ACB05479.1	18	GO:0010374;GO:0009651;GO:0006487;GO:0006499;GO:0000188;GO:0009409;GO:0006888;GO:0004725;GO:0005829;GO:0010225;GO:0016310;GO:0048481;GO:0016301;GO:0035335;GO:0017017;GO:0010224;GO:0035556;GO:0043090	amino acid import;MAP kinase tyrosine/serine/threonine phosphatase activity;plant ovule development;cytosol;ER to Golgi vesicle-mediated transport;protein N-linked glycosylation;stomatal complex development;intracellular signal transduction;response to UV-B;response to UV-C;N-terminal protein myristoylation;protein tyrosine phosphatase activity;response to salt stress;kinase activity;peptidyl-tyr…	Protein-tyrosine-phosphatase	Intracellular signal
73	AX-94797832	lcl|Traes_1DS_36D3EE932.1	438	0.8465	Aegilops tauschii;Hordeum vulgare sponTriticum aestivumneum;Hordeum vulgare	Aegilops tauschii	0.304167	0.9795	EMT09330.1	7	GO:0005634;GO:0005524;GO:0005737;GO:0016021;GO:0004674;GO:0006468;GO:0035556	cytoplasm;protein serine/threonine kinase activity;nucleus;intracellular signal transduction;protein phosphorylation;integral component of membrane;ATP binding	CBL-interacting kinase 17	Intracellular signal
74	AX-94774467	lcl|Traes_2AS_2B84A0A98.1	1950	0.8175	Triticum urartu;Aegilops tauschii;Brachypodium distachyon	Triticum urartu	0.963072	0.9939	EMS52048.1	5	GO:0005524;GO:0005829;GO:0004674;GO:0006468;GO:0035556	protein serine/threonine kinase activity;cytosol;intracellular signal transduction;protein phosphorylation;ATP binding	serine threonine- kinase WNK9	Intracellular signal
75	AX-94628613	lcl|Traes_5AL_2A40F0298.1	1380	0.8925	Triticum urartu;Aegilops tauschii;Hordeum vulgare;Brachypodium distachyon/Brachypodium distachyon/Brachypodium distachyon;Oryza brachyantha/Oryza brachyantha/Oryza brachyantha/Oryza brachyantha;Oryza sative Japonica/Oryza sative Japonica/Oryza sative Japonica/Oryza sative Japonica/Oryza sative Japonica/Oryza sative Japonica/Oryza sative Japonica/Oryza sative Japonica/Oryza sative Japonica;Oryza s…	Triticum urartu	0.824373	1	EMS45607.1	7	GO:0005634;GO:0005524;GO:0005737;GO:0004674;GO:0006468;GO:0005886;GO:0035556	cytoplasm;protein serine/threonine kinase activity;plasma membrane;nucleus;intracellular signal transduction;protein phosphorylation;ATP binding	serine threonine- kinase D6PK-like	Intracellular signal
76	AX-95179502	lcl|Traes_6DS_8C9544AC8.1	1764	0.7585	Aegilops tauschii;Hordeum vulgare;Triticum urartu;Brachypodium distachyon;Dichanthelium oligosenthes;Setaria italica/Setaria italica;Zea Mays/Zea Mays/Zea Mays/Zea Mays/Zea Mays/Zea Mays;Oryza brachyantha;EleuSetaria italicane coracana;Sorghum bicolor/Sorghum bicolor;Brachypodium distachyon;Oryza sative Japonica/Oryza sative Japonica/Oryza sative Japonica/Oryza sative Japonica/Oryza sativa indica…	Aegilops tauschii	1	0.9653	EMT03152.1	5	GO:0005525;GO:0006614;GO:0003924;GO:0005785;GO:0005047	signal recognition particle binding;GTP binding;SRP-dependent cotranslational protein targeting to membrane;signal recognition particle receptor complex;GTPase activity	Signal recognition particle receptor subunit alpha	Signal recognition
77	AX-94651794	lcl|Traes_3AL_C3C4EA828.1	972	0.9	Triticum urartu;Aegilops tauschii;Hordeum vulgare	Triticum urartu	0.91716	0.9968	EMS52408.1	5	GO:0006614;GO:0008312;GO:0016023;GO:0005047;GO:0005786	cytoplasmic, membrane-bounded vesicle;signal recognition particle binding;SRP-dependent cotranslational protein targeting to membrane;signal recognition particle, endoplasmic reticulum targeting;7S RNA binding	signal recognition particle subunit SRP72	Signal recognition
78	AX-94842052	lcl|Traes_XX_7303F0600.1	1590	0.907	Aegilops tauschii;Hordeum vulgare;Brachypodium distachyon;Oryza sativa indica;Oryza brachyantha;Oryza sative Japonica;Oryza sative Japonica/Oryza sative Japonica/Oryza sative Japonica/Oryza sative Japonica;Dichanthelium oligosenthes;Setaria italica;Setaria italica;Sorghum bicolor/Sorghum bicolor;Setaria italica/Setaria italica;Zea Mays/Zea Mays;Zea Mays;Brachypodium distachyon;Ac;Phoenix dactylif…	Aegilops tauschii	0.799397	0.9962	EMT05675.1	5	GO:0006614;GO:0008312;GO:0016023;GO:0005047;GO:0005786	cytoplasmic, membrane-bounded vesicle;signal recognition particle binding;SRP-dependent cotranslational protein targeting to membrane;signal recognition particle, endoplasmic reticulum targeting;7S RNA binding	signal recognition particle subunit SRP72	Signal recognition
79	AX-94852292	lcl|Traes_6BS_63350D7F6.1	1452	0.9335	Triticum aestivum;Hordeum vulgare;Brachypodium distachyon/Brachypodium distachyon;Triticum urartu;Aegilops tauschii;Oryza brachyantha;Oryza sative Japonica/Oryza sative Japonica/Oryza sative Japonica;Oryza sative Japonica;Oryza sative Japonica/Oryza sative Japonica;Oryza sativa indica;ThyriDichanthelium oligosentheslepis multiculmis;Setaria italica/Setaria italica;Dichanthelium oligosenthes;Neura…	Triticum aestivum	0.783172	1	ABR14627.1	6	GO:0005634;GO:0048511;GO:0009881;GO:0007165;GO:0018298;GO:0016567	rhythmic process;signal transduction;protein ubiquitination;nucleus;protein-chromophore linkage;photoreceptor activity	adagio 2	Signal transduction
80	AX-94665765	lcl|Traes_2DL_207E2CB39.1	1221	0.8305	Aegilops tauschii;Hordeum vulgare;Brachypodium distachyon	Aegilops tauschii	0.770624	0.9974	EMT02381.1	4	GO:0007165;GO:0009664;GO:0009531;GO:0005886	secondary cell wall;plasma membrane;signal transduction;plant-type cell wall organization	rho GTPase-activating 5-like	Signal transduction
81	AX-95115431	lcl|Traes_XX_AE15DF105.1	1371	0.909	Brachypodium distachyon/Brachypodium distachyon/Brachypodium distachyon;Hordeum vulgare;Oryza brachyantha;Oryza sative Japonica/Oryza sative Japonica/Oryza sative Japonica/Oryza sative Japonica/Oryza sative Japonica/Oryza sative Japonica/Oryza sative Japonica;Dichanthelium oligosenthes;Setaria italica/Setaria italica/Setaria italica;Sorghum bicolor;Zea Mays/Zea Mays/Zea Mays/Zea Mays/Zea Mays/Zea…	Brachypodium distachyon	0.831721	0.9744	XP_010231560.1;KQK13781.1;XP_010231555.1;XP_003561297.1;XP_003561298.1;KQK13780.1	4	GO:0007165;GO:0034047;GO:0000159;GO:0008601	signal transduction;protein phosphatase type 2A complex;protein phosphatase type 2A regulator activity;regulation of protein phosphatase type 2A activity	serine threonine phosphatase 2A 57 kDa regulatory subunit B beta isoform-like	Signal transduction
82	AX-95631372	lcl|Traes_XX_AE15DF105.1	1371	0.909	Brachypodium distachyon/Brachypodium distachyon/Brachypodium distachyon;Hordeum vulgare;Oryza brachyantha;Oryza sative Japonica/Oryza sative Japonica/Oryza sative Japonica/Oryza sative Japonica/Oryza sative Japonica/Oryza sative Japonica/Oryza sative Japonica;Dichanthelium oligosenthes;Setaria italica/Setaria italica/Setaria italica;Sorghum bicolor;Zea Mays/Zea Mays/Zea Mays/Zea Mays/Zea Mays/Zea…	Brachypodium distachyon	0.831721	0.9744	XP_010231560.1;KQK13781.1;XP_010231555.1;XP_003561297.1;XP_003561298.1;KQK13780.1	4	GO:0007165;GO:0034047;GO:0000159;GO:0008601	signal transduction;protein phosphatase type 2A complex;protein phosphatase type 2A regulator activity;regulation of protein phosphatase type 2A activity	serine threonine phosphatase 2A 57 kDa regulatory subunit B beta isoform-like	Signal transduction
83	AX-95250713	lcl|Traes_XX_0DD1E6265.1	1173	0.921	Aegilops tauschii;Triticum urartu;Hordeum vulgare;Brachypodium distachyon;Brachypodium distachyon;Dichanthelium oligosenthes;Sorghum bicolor/Sorghum bicolor;Zea Mays/Zea Mays;Setaria italica/Setaria italica;Oryza brachyantha;Oryza sative Japonica/Oryza sative Japonica/Oryza sative Japonica/Oryza sativa indica/Oryza sative Japonica/Oryza sative Japonica;Oryza brachyantha;Dichanthelium oligosenthes…	Aegilops tauschii	0.804527	0.9949	EMT02137.1	4	GO:0007165;GO:0034047;GO:0000159;GO:0008601	signal transduction;protein phosphatase type 2A complex;protein phosphatase type 2A regulator activity;regulation of protein phosphatase type 2A activity	serine threonine phosphatase 2A 57 kDa regulatory subunit B iota isoform-like	Signal transduction
84	AX-94567442	lcl|Traes_5DL_DB93C2CFF.1	1539	0.899	Aegilops tauschii;Triticum urartu;Hordeum vulgare;Hordeum vulgare;Brachypodium distachyon;Oryza sative Japonica/Oryza sative Japonica/Oryza sative Japonica/Oryza sative Japonica/Oryza sative Japonica/Oryza sative Japonica/Oryza sative Japonica/Oryza sative Japonica/Oryza sativa indica/Oryza sative Japonica/Oryza sative Japonica;Oryza brachyantha;Sorghum bicolor/Sorghum bicolor;Setaria italica/Set…	Aegilops tauschii	1	1	EMT26962.1	5	GO:0007165;GO:0034047;GO:0000159;GO:0009536;GO:0008601	plastid;signal transduction;protein phosphatase type 2A complex;protein phosphatase type 2A regulator activity;regulation of protein phosphatase type 2A activity	serine threonine phosphatase 2A 57 kDa regulatory subunit B theta isoform-like	Signal transduction
85	AX-95106335	lcl|Traes_1BL_036AD7CCA.1	1698	0.775	Aegilops tauschii;Brachypodium distachyon;Brachypodium distachyon	Aegilops tauschii	1.00355	0.9717	EMT32683.1	2	GO:0007165;GO:0016021	signal transduction;integral component of membrane	ankyrin repeat-containing At5g02620	Signal transduction
86	AX-94585083	lcl|Traes_1DL_39B0D97A0.1	1755	0.778	Aegilops tauschii;Brachypodium distachyon;Brachypodium distachyon	Aegilops tauschii	1.00355	0.9912	EMT32683.1	2	GO:0007165;GO:0016021	signal transduction;integral component of membrane	ankyrin repeat-containing At5g02620	Signal transduction
87	AX-94825781	lcl|Traes_1DL_39B0D97A0.1	1755	0.778	Aegilops tauschii;Brachypodium distachyon;Brachypodium distachyon	Aegilops tauschii	1.00355	0.9912	EMT32683.1	2	GO:0007165;GO:0016021	signal transduction;integral component of membrane	ankyrin repeat-containing At5g02620	Signal transduction
88	AX-94610182	lcl|Traes_4AS_B2CDBFB54.1	2274	0.783	Aegilops tauschii;Hordeum vulgare;Triticum urartu;Brachypodium distachyon/Brachypodium distachyon/Brachypodium distachyon;Oryza brachyantha/Oryza brachyantha/Oryza brachyantha;Oryza sativa indica;Oryza sativa indica;Oryza sative Japonica/Oryza sative Japonica/Oryza sative Japonica/Oryza sative Japonica/Oryza sative Japonica/Oryza sative Japonica/Oryza sative Japonica/Oryza sative Japonica/Oryza s…	Aegilops tauschii	1	0.9397	EMT32289.1	2	GO:0000160;GO:0005622	phosphorelay signal transduction system;intracellular	Two-component response regulator-like PRR73	Signal transduction
89	AX-95143961	lcl|Traes_3B_4CF90C501.1	1695	0.8805	Hordeum vulgare/Hordeum vulgare;Brachypodium distachyon;Brachypodium distachyon;Aegilops tauschii;Triticum urartu;Oryza sativa indica;Oryza sative Japonica/Oryza sative Japonica/Oryza sative Japonica/Oryza sative Japonica/Oryza sative Japonica;Oryza brachyantha;Setaria italica/Setaria italica;Sorghum bicolor;Zea Mays/Zea Mays/Zea Mays/Zea Mays/Zea Mays/Zea Mays/Zea Mays;Oryza sative Japonica;Dich…	Hordeum vulgare subsp. vulgare	1.00707	0.9491	BAJ89325.1	2	GO:0007165;Go:0010224	signal transduction;Response to UV-B	ultraviolet-B receptor UVR8	Signal transduction
90	AX-94527643	lcl|Traes_2DS_69E67704C.1	1092	0.9435	Aegilops tauschii;Hordeum vulgare;Brachypodium distachyon	Aegilops tauschii	1	0.9945	EMT24523.1	6	GO:0000155;GO:0009927;GO:0005524;GO:0042803;GO:0007165;GO:0046777	protein autophosphorylation;signal transduction;protein homodimerization activity;phosphorelay sensor kinase activity;histidine phosphotransfer kinase activity;ATP binding	pyruvate dehydrogenase (acetyl-transferring) mitochondrial-like	Signal Transduction
91	AX-94521861	lcl|Traes_1DS_97DDD3DBB.1	2610	0.761	Hordeum vulgare;Brachypodium distachyon;Sorghum bicolor	Hordeum vulgare subsp. vulgare	1	0.9736	BAJ96887.1	5	GO:0004842;GO:0008270;GO:0005737;GO:0009966;GO:0016567	cytoplasm;regulation of signal transduction;protein ubiquitination;ubiquitin-protein transferase activity;zinc ion binding	E3 ubiquitin- ligase RF298	Regulation of signal transduction
92	AX-94519391	lcl|Traes_XX_1744B5472.1	1875	0.7705	Hordeum vulgare;Aegilops tauschii;Brachypodium distachyon;Brachypodium distachyon;Oryza sative Japonica/Oryza sative Japonica/Oryza sative Japonica/Oryza sative Japonica;Oryza sativa indica;Sorghum bicolor/Sorghum bicolor;Setaria italica/Setaria italica;Setaria italica;Zea Mays/Zea Mays;Triticum urartu;Dichanthelium oligosenthes;Oryza sative Japonica;Oryza brachyantha;Oryza sative Japonica;Ac;Pho…	Hordeum vulgare subsp. vulgare	0.706874	0.967	BAJ94141.1	6	GO:0004842;GO:0008270;GO:0005737;GO:0009966;GO:0016874;GO:0016567	cytoplasm;regulation of signal transduction;protein ubiquitination;ubiquitin-protein transferase activity;ligase activity;zinc ion binding	ubiquitin- ligase-like	Regulation of signal transduction

## Sheet: S6
Serial No.	SNP ID	IWGSC Sequence Hit	Sequence Length	Blast Similarity Mean	Blast Hit Triticum aestivumxonomy Name	Blast Top Hit Taxonomy Name	Top hit coverage ratio	Blast Top Hit Similarity	Blast Top Hit Accession	Annotation GO Count	Annotation GO ID	Annotation GO Term	Annotated TF/Gene	Annotated Function Summary
1	AX-94465976	lcl|Traes_XX_E150BB1BE.1	1854	0.8385	Triticum urartu;Hordeum vulgare;Brachypodium distachyon;Oryza brachyantha;Dichanthelium oligosenthes;Sorghum bicolor/Sorghum bicolor;Zea Mays;Zea Mays/Zea Mays;Oryza sative Japonica/Oryza sative Japonica/Oryza sative Japonica/Oryza sative Japonica/Oryza sative Japonica;Setaria italica/Setaria italica/Setaria italica;Oryza sative Japonica/Oryza sative Japonica;Oryza sativa indica;Zea Mays/Zea Mays…	Triticum urartu	1	0.9935	EMS56188.1	6	GO:0005634;GO:0003677;GO:0003700;GO:0009737;GO:0006355;GO:0046983	transcription factor activity, sequence-specific DNA binding;nucleus;response to abscisic acid;DNA binding;protein dimerization activity;regulation of transcription, DNA-templated	Basic helix-loop-helix protein 13;bHLH13	Response to ABA;DNA binding
2	AX-94554793	lcl|Traes_4DL_A15D3AA00.1	2268	0.7625	Aegilops tauschii;Brachypodium distachyon;Brachypodium distachyon;Zea Mays;Zea Mays;Oryza sative Japonica/Oryza sative Japonica;Oryza sativa indica;Brachypodium distachyon;Ac;Malus Dichanthelium oligosenthesmestica;Pyrus x bretschneideri;Nelumbo nucifera;Nelumbo nucifera;Ricinus communis;Prunus mume;Ricinus communis;Oryza sative Japonica;Medicago truncaTriticum urartula/Medicago truncaTriticum ur…	Aegilops tauschii	0.563798	0.9079	EMT26203.1	15	GO:0006281;GO:0090305;GO:0010286;GO:0009860;GO:0009644;GO:0009688;GO:0042542;GO:0006457;GO:0005788;GO:0003677;GO:0009506;GO:0034605;GO:0016491;GO:0055114;GO:0033699	cellular response to heat;response to high light intensity;oxidation-reduction process;DNA 5'-adenosine monophosphate hydrolase activity;heat acclimation;DNA repair;DNA binding;plasmodesma;oxidoreductase activity;protein folding;response to hydrogen peroxide;pollen tube growth;nucleic acid phosphodiester bond hydrolysis;endoplasmic reticulum lumen;abscisic acid biosynthetic process	Basic helix-loop-helix protein 140;bHLH140	ABA synthesis; response to heat and high light intensity;DNA repair;DNA binding;;pollen tube growth
3	AX-94830380	lcl|Traes_4BL_BEF6AF501.1	603	0.7885	Aegilops tauschii;Triticum urartu;Triticum aestivum/Triticum aestivum;Triticum urartu;Triticum aestivum/Triticum aestivum;Triticum urartu;Aegilops tauschii;Hordeum vulgare;Hordeum vulgare;Aegilops tauschii;Aegilops tauschii;Triticum aestivum;Triticum urartu;Triticum aestivum/Triticum aestivum;Aegilops tauschii;Brachypodium distachyon;Triticum aestivum;Brachypodium distachyon;Triticum urartu;Dicha…	Aegilops tauschii	0.670213	0.9683	EMT19491.1	5	GO:0003700;GO:0090575;GO:0000977;GO:0046983;GO:0006357	regulation of transcription from RNA polymerase II promoter;transcription factor activity, sequence-specific DNA binding;RNA polymerase II transcription factor complex;RNA polymerase II regulatory region sequence-specific DNA binding;protein dimerization activity	Basic helix-loop-helix protein 36;bHLH36	Transcription regulation;DNA binding;RNA polymerase II transcription factor complex;protein dimerization
4	AX-95229999	lcl|Traes_2AL_FAB4B4A20.1	693	0.79	Oryza sative Japonica;Oryza sativa indica;Aegilops tauschii	Oryza sativa Japonica Group	0.426724	0.8434	Q7X8R0.2;EEE61606.1;XP_015634639.1;BAS90820.1;XP_015634640.1;CAE03466.2;XP_015634641.1;BAF15663.1	3	GO:0005634;GO:0003677;GO:0046983	nucleus;DNA binding;protein dimerization activity	Basic helix-loop-helix protein 91;bHLH91	DNA binding;protein dimerization
5	AX-95156431	lcl|Traes_2BL_D3FAA4D64.1	915	0.727	Aegilops tauschii;Brachypodium distachyon;Oryza sative Japonica	Aegilops tauschii	0.620833	0.9899	EMT07628.1	2	GO:0005634;GO:0046983	nucleus;protein dimerization activity	Basic helix-loop-helix protein 91;bHLH91	Protein dimerization
6	AX-94665638	lcl|Traes_4AS_A79A68739.1	819	0.8485	Hordeum vulgare;Sorghum bicolor;Sorghum bicolor;Zea Mays/Zea Mays/Zea Mays;Dichanthelium oligosenthes;Gossypium raimondii/Gossypium raimondii;Gossypium hirsutum;Gossypium hirsutum;Ga;;;Rehmannia glutinosa;Glycine max/Glycine max;Glycine max/Glycine max;Ac;Glycine max;;;Vigna radiaTriticum aestivum var. radiaTriticum aestivum;	Hordeum vulgare subsp. vulgare	1.02593	0.769	BAK05308.1	1	GO:0003677	DNA binding	MYB TF 44;Myb-related protein R1	DNA binding
7	AX-95202516	lcl|Traes_4AS_A79A68739.1	819	0.8485	Hordeum vulgare;Sorghum bicolor;Sorghum bicolor;Zea Mays/Zea Mays/Zea Mays;Dichanthelium oligosenthes;Gossypium raimondii/Gossypium raimondii;Gossypium hirsutum;Gossypium hirsutum;Ga;;;Rehmannia glutinosa;Glycine max/Glycine max;Glycine max/Glycine max;Ac;Glycine max;;;Vigna radiaTriticum aestivum var. radiaTriticum aestivum;	Hordeum vulgare subsp. vulgare	1.02593	0.769	BAK05308.1	1	GO:0003677	DNA binding	MYB TF 44;Myb-related protein R1	DNA binding
8	AX-94577588	lcl|Traes_2BL_00608F8D6.1	792	0.8455	Triticum urartu;Aegilops tauschii;Triticum urartu	Triticum urartu	0.650558	0.92	EMS47280.1	7	GO:0055072;GO:0003700;GO:0090575;GO:0000977;GO:0046983;GO:0010106;GO:0006357	regulation of transcription from RNA polymerase II promoter;cellular response to iron ion starvation;transcription factor activity, sequence-specific DNA binding;iron ion homeostasis;RNA polymerase II transcription factor complex;RNA polymerase II regulatory region sequence-specific DNA binding;protein dimerization activity	OBP3-responsive gene 2;ORG2 TF	Transcription regulation from RNA polymerase II promoter;cellular response to iron ion starvation;DNA binding;iron ion homeostasis;Protein dimerization
9	AX-95000138	lcl|Traes_5BL_A848F629F.1	933	0.772	Aegilops tauschii;Hordeum vulgare;Brachypodium distachyon;Oryza sativa indica;Oryza sative Japonica/Oryza sative Japonica/Oryza sative Japonica/Oryza sative Japonica/Oryza sative Japonica/Oryza sative Japonica/Oryza sative Japonica;Triticum urartu;Setaria italica/Setaria italica;Sorghum bicolor/Sorghum bicolor;Dichanthelium oligosenthes;Oryza brachyantha;Zea Mays/Zea Mays/Zea Mays;;Phoenix dactyl…	Aegilops tauschii	1	0.9775	EMT22841.1	1	GO:0003677	DNA binding	Regulator of axillary meristem 3;RAX3 TF	DNA binding
10	AX-94413608	lcl|Traes_5AL_69A441A78.1	882	0.83	Triticum urartu;Aegilops tauschii;Hordeum vulgare;Brachypodium distachyon;Brachypodium distachyon;Brachypodium distachyon;Oryza sative Japonica/Oryza sative Japonica;Oryza sative Japonica/Oryza sative Japonica/Oryza sative Japonica/Oryza sative Japonica/Oryza sative Japonica;Dichanthelium oligosenthes;Oryza sative Japonica;Oryza brachyantha;Setaria italica/Setaria italica;Sorghum bicolor/Sorghum …	Triticum urartu	0.742604	1	EMS56859.1	1	GO:0005739	mitochondrion	Transcription factor SPT20 homolog;SPT20	Mitochondrion based reaction
11	AX-94927446	lcl|Traes_2DL_9D82DB947.1	738	0.771	Aegilops tauschii;Brachypodium distachyon;Sorghum bicolor	Aegilops tauschii	0.38764	1	EMT12940.1				Global transcription factor group E7;GTE7	Transcription regulation
12	AX-95629862	lcl|Traes_1DS_18F13A3DD.1	1302	0.8445	Aegilops tauschii;Avena fatua;Brachypodium distachyon	Aegilops tauschii	0.955399	0.9337	EMT25161.1	1	GO:0008270	zinc ion binding	VIRE2-Interacting protein2;VIP2	Zn ion binding
13	AX-94936573	lcl|Traes_7BL_6EAAD1A2B.1	3057	0.6315	Triticum urartu;Aegilops tauschii;Brachypodium distachyon;Triticum urartu;Aegilops tauschii;Triticum urartu;Triticum urartu;Triticum urartu;Brachypodium distachyon;Brachypodium distachyon;Brachypodium distachyon;Brachypodium distachyon;Brachypodium distachyon;Brachypodium distachyon;Brachypodium distachyon;Aegilops tauschii;Oryza brachyantha;Brachypodium distachyon;Setaria italica/Setaria italica…	Triticum urartu	0.96034	0.9194	EMS62669.1				WRKY transcription factor 16;WRKY16	Transcription regulation
14	AX-94640775	lcl|Traes_7DL_A9EF00572.1	678	0.7585	Triticum urartu;Triticum aestivum;Triticum aestivum;Brachypodium distachyon;Triticum aestivum;Triticum aestivum;Hordeum vulgare;Hordeum vulgare;Triticum aestivum;Aegilops tauschii;Oryza sativa indica/Oryza sativa indica/Oryza sativa indica/Oryza sativa indica;Triticum aestivum;Oryza sativa indica/Oryza sativa;Oryza sative Japonica/Oryza sative Japonica/Oryza sative Japonica/Oryza sative Japonica/…	Triticum urartu	0.676871	0.8291	EMS49450.1	3	GO:0003700;GO:0006355;GO:0043565	transcription factor activity, sequence-specific DNA binding;sequence-specific DNA binding;regulation of transcription, DNA-templated	WRKY transcription factor 70;WRKY70	Transcription factor activity;DNA binding;transcription regulation
15	AX-94787613	lcl|Traes_XX_C631D846E.1	1956	0.7365	Aegilops tauschii;Hordeum vulgare;Brachypodium distachyon;Brachypodium distachyon;Oryza brachyantha;Oryza sativa indica;Oryza sative Japonica/Oryza sative Japonica/Oryza sative Japonica/Oryza sative Japonica/Oryza sative Japonica;Sorghum bicolor/Sorghum bicolor;Zea Mays/Zea Mays/Zea Mays/Zea Mays/Zea Mays;Setaria italica/Setaria italica;Dichanthelium oligosenthes;Oryza sative Japonica/Oryza sativ…	Aegilops tauschii	0.935264	0.9982	EMT13093.1	4	GO:0003700;GO:0016021;GO:0006355;GO:0043565	transcription factor activity, sequence-specific DNA binding;sequence-specific DNA binding;integral component of membrane;regulation of transcription, DNA-templated	Basic-leucine zipper 17;bZIP17	Transcription factor activity;DNA binding;transcription regulation
16	AX-94935882	lcl|Traes_5AS_B2606FAD3.1	1950	0.896	Triticum urartu;Aegilops tauschii;Brachypodium distachyon/Brachypodium distachyon/Brachypodium distachyon/Brachypodium distachyon;Hordeum vulgare;Oryza brachyantha/Oryza brachyantha;Oryza sativa indica;Oryza sative Japonica/Oryza sative Japonica/Oryza sative Japonica/Oryza sative Japonica/Oryza sative Japonica/Oryza sative Japonica/Oryza sative Japonica;Setaria italica/Setaria italica/Setaria ita…	Triticum urartu	1	1	EMS62949.1	4	GO:0005634;GO:0003677;GO:0003700;GO:0006355	transcription factor activity, sequence-specific DNA binding;nucleus;DNA binding;regulation of transcription, DNA-templated	BEL1-Like homeodomain 7;BLH7	Transcription factor activity;DNA binding;transcription regulation
17	AX-95012249	lcl|Traes_XX_7FEA63ED8.1	1941	0.8535	Triticum urartu;Aegilops tauschii;Brachypodium distachyon/Brachypodium distachyon/Brachypodium distachyon/Brachypodium distachyon;Hordeum vulgare;Oryza brachyantha/Oryza brachyantha;Oryza sativa indica;Oryza sative Japonica/Oryza sative Japonica/Oryza sative Japonica/Oryza sative Japonica/Oryza sative Japonica/Oryza sative Japonica/Oryza sative Japonica;Setaria italica/Setaria italica/Setaria ita…	Triticum urartu	1.01077	0.9132	EMS62949.1	4	GO:0005634;GO:0003677;GO:0003700;GO:0006355	transcription factor activity, sequence-specific DNA binding;nucleus;DNA binding;regulation of transcription, DNA-templated	BEL1-like homeodomain 7;BLH7	Transcription factor activity;DNA binding;transcription regulation
18	AX-94625273	lcl|Traes_5DL_2408DACC6.1	1467	0.7035	Aegilops tauschii;Hordeum vulgare;Hordeum vulgare;Hordeum vulgare;Brachypodium distachyon;Oryza sativa indica;Oryza sative Japonica/Oryza sative Japonica/Oryza sative Japonica/Oryza sative Japonica/Oryza sative Japonica;Oryza sative Japonica;Oryza brachyantha;Dichanthelium oligosenthes;Setaria italica/Setaria italica;Sorghum bicolor/Sorghum bicolor;Sorghum bicolor;Zea Mays/Zea Mays/Zea Mays/Zea M…	Aegilops tauschii	0.60929	0.9933	EMT20122.1	5	GO:0005634;GO:0003677;GO:0006351;GO:0016021;GO:0006355	transcription, DNA-templated;nucleus;integral component of membrane;DNA binding;regulation of transcription, DNA-templated	NAC domain-containing 17-like;NAC17	Transcription factor activity;DNA binding;transcription regulation
19	AX-94757955	lcl|Traes_6AL_8BA1FF8B2.1	1932	0.7185	Hordeum vulgare;Triticum urartu;Aegilops tauschii;Brachypodium distachyon;Oryza sativa indica;Oryza sative Japonica/Oryza sative Japonica/Oryza sative Japonica/Oryza sative Japonica/Oryza sative Japonica/Oryza sative Japonica/Oryza sative Japonica;Oryza sative Japonica;Dichanthelium oligosenthes;Setaria italica/Setaria italica;Sorghum bicolor/Sorghum bicolor;Oryza brachyantha;Zea Mays/Zea Mays/Ze…	Hordeum vulgare subsp. vulgare	0.984399	0.9192	BAJ97673.1	1	GO:0006355	Regulation of transcription	NAC domain-containing 78;NAC78	Transcription regulation
20	AX-94653461	lcl|Traes_6DL_73054EBDC.1	1488	0.6615	Aegilops tauschii;Triticum urartu;Hordeum vulgare;Brachypodium distachyon;Brachypodium distachyon;Oryza sative Japonica;Oryza sativa indica;Oryza sative Japonica/Oryza sative Japonica/Oryza sative Japonica/Oryza sative Japonica/Oryza sative Japonica/Oryza sative Japonica/Oryza sative Japonica;Oryza sative Japonica;Oryza brachyantha;Dichanthelium oligosenthes;Sorghum bicolor/Sorghum bicolor;Setari…	Aegilops tauschii	0.883721	0.9879	EMT07836.1	1	GO:0006355	Regulation of transcription	NAC domain-containing 78;NAC78	Transcription regulation
21	AX-94744507	lcl|Traes_2DL_640A09678.1	1335	0.7265	Aegilops tauschii;Brachypodium distachyon;Brachypodium distachyon	Aegilops tauschii	1	0.9776	EMT15131.1	12	GO:0005634;GO:0005667;GO:0008270;GO:0016070;GO:0001085;GO:0000977;GO:0030154;GO:1901576;GO:0006355;GO:0001228;GO:0003682;GO:0044249	organic substance biosynthetic process;transcriptional activator activity, RNA polymerase II transcription regulatory region sequence-specific binding;cell differentiation;RNA polymerase II transcription factor binding;transcription factor complex;nucleus;cellular biosynthetic process;RNA polymerase II regulatory region sequence-specific DNA binding;chromatin binding;RNA metabolic process;zinc io…	GATA transcription factor 26 ;GATA26	Organic substance biosynthesis;transcriptional activator;cell differentiation;RNA polymerase II transcription factor binding;transcription factor complex;cellular biosynthesis; DNA binding; RNA metabolism;chromatin binding;
22	AX-94724618	lcl|Traes_XX_D1B4BBFA0.1	957	0.7365	Aegilops tauschii;Triticum urartu;Brachypodium distachyon;Brachypodium distachyon;Hordeum vulgare;Brachypodium distachyon;Oryza sative Japonica/Oryza sative Japonica/Oryza sative Japonica/Oryza sative Japonica/Oryza sative Japonica/Oryza sative Japonica/Oryza sative Japonica;Sorghum bicolor/Sorghum bicolor;Oryza sativa indica;Zea Mays/Zea Mays/Zea Mays/synthetic construct;Setaria italica/Setaria …	Aegilops tauschii	0.626305	0.9967	EMT18330.1	4	GO:0005634;GO:0003700;GO:0006355;GO:0043565	transcription factor activity, sequence-specific DNA binding;sequence-specific DNA binding;nucleus;regulation of transcription, DNA-templated	Heat stress transcription factor A-3;HSFA3	Transcription factor activity;DNA binding;transcription regulation
23	AX-94520583	lcl|Traes_6DS_C59B6322F.1	1296	0.743	Aegilops tauschii;Triticum urartu;Hordeum vulgare/Hordeum vulgare;Brachypodium distachyon;Oryza sative Japonica/Oryza sative Japonica/Oryza sative Japonica/Oryza sative Japonica/Oryza sative Japonica/Oryza sative Japonica;Oryza sativa indica;Oryza brachyantha;Setaria italica/Setaria italica;Sorghum bicolor/Sorghum bicolor;Dichanthelium oligosenthes;Zea Mays/Zea Mays/Zea Mays/Zea Mays/Zea Mays;Zea…	Aegilops tauschii	0.943231	0.9931	EMT08035.1				Heat stress transcription factor A-5-like;HSFA5	Transcription regulation
24	AX-95168091	lcl|Traes_5DL_B1D24781B1.1	1101	0.877	Triticum aestivum;Aegilops tauschii;Triticum aestivum;Triticum urartu;Triticum aestivum;Hordeum vulgare;Brachypodium distachyon;Brachypodium distachyon;Hordeum vulgare;Oryza sativa indica;Oryza brachyantha;Oryza sative Japonica/Oryza sative Japonica/Oryza sative Japonica/Oryza sative Japonica/Oryza sative Japonica/Oryza sative Japonica/Oryza sative Japonica/Oryza sative Japonica/Oryza sative Japo…	Triticum aestivum	0.753593	1	AHZ44763.1	6	GO:0005634;GO:0003700;GO:0006351;GO:0006355;GO:0016023;GO:0043565	cytoplasmic, membrane-bounded vesicle;transcription factor activity, sequence-specific DNA binding;sequence-specific DNA binding;transcription, DNA-templated;nucleus;regulation of transcription, DNA-templated	Heat shock factor partial;HSFA2	Transcription factor activity;DNA binding;transcription regulation
25	AX-94922434	lcl|Traes_5AL_31F3633C11.1	2103	0.8225	Triticum urartu;Aegilops tauschii;Hordeum vulgare;Brachypodium distachyon;Oryza sative Japonica/Oryza sative Japonica/Oryza sative Japonica/Oryza sative Japonica;Oryza brachyantha;Sorghum bicolor;Oryza sative Japonica;Setaria italica/Setaria italica;Zea Mays;Dichanthelium oligosenthes;Oryza sative Japonica;Zea Mays;Zea Mays;Oryza brachyantha;Ac;Ac;;;	Triticum urartu	0.772026	0.9943	EMS62723.1	4	GO:0048573;GO:0016192;GO:0009410;GO:0000278	mitotic cell cycle;photoperiodism, flowering;response to xenobiotic stimulus;vesicle-mediated transport	General transcription factor 3C polypeptide 3;GTF3C3	Mitotic cell cycle;photoperiodism, flowering;response to xenobiotic stimulus
26	AX-94622179	lcl|Traes_7BL_65294D713.1	1605	0.813	Aegilops tauschii;Triticum urartu;Brachypodium distachyon;Brachypodium distachyon;Brachypodium distachyon;Aegilops tauschii;Triticum urartu;Oryza sative Japonica;Oryza sative Japonica/Oryza sative Japonica/Oryza sative Japonica/Oryza sative Japonica;Oryza sative Japonica;Oryza sative Japonica;Dichanthelium oligosenthes;Oryza brachyantha;Oryza brachyantha;Setaria italica;Oryza brachyantha;Sorghum …	Aegilops tauschii	0.311005	0.8991	EMT07791.1	5	GO:0005634;GO:0003743;GO:0006351;GO:0006355;GO:0006413	translational initiation;transcription, DNA-templated;nucleus;translation initiation factor activity;regulation of transcription, DNA-templated	Transcription initiation factor TFIID subunit 1;TAF1	Translation initiation factor;transcroption regulation
27	AX-94690681	lcl|Traes_5DL_4F9BD63F0.1	1248	0.8085	Aegilops tauschii;Triticum urartu;Setaria italica/Setaria italica/Setaria italica/Setaria italica;Brachypodium distachyon/Brachypodium distachyon/Brachypodium distachyon/Brachypodium distachyon;Sorghum bicolor/Sorghum bicolor;Oryza sativa indica;Zea Mays/Zea Mays;Oryza sative Japonica/Oryza sative Japonica/Oryza sative Japonica/Oryza sative Japonica/Oryza sative Japonica/Oryza sative Japonica/Ory…	Aegilops tauschii	0.941176	1	EMT09164.1	1	GO:0016023	cytoplasmic, membrane-bounded vesicle	Trihelix transcription factor 4;GT4	Vesicle transport
28	AX-95072327	lcl|Traes_3AL_6E16C8167.1	1656	0.847	Triticum urartu;Aegilops tauschii;Triticum aestivum	Triticum urartu	1	0.9946	EMS47089.1	5	GO:0005634;GO:0003700;GO:0006351;GO:0006355;GO:0043565	transcription factor activity, sequence-specific DNA binding;sequence-specific DNA binding;transcription, DNA-templated;nucleus;regulation of transcription, DNA-templated	Scarecrow 1;SCR1	Transcription factor activity;DNA binding;transcription regulation
29	AX-94947784	lcl|Traes_3DL_BF7D83705.1	246	0.9155	Oryza sative Japonica/Oryza sative Japonica/Oryza sative Japonica/Oryza sative Japonica/Oryza sative Japonica/Oryza sative Japonica/Oryza sative Japonica/Oryza sative Japonica;Brachypodium distachyon;Aegilops tauschii;Triticum urartu;Setaria italica/Setaria italica;Triticum aestivum;Oryza brachyantha;Dichanthelium oligosenthes;Aeluropus liTriticum turgidumoralis;Sorghum bicolor/Sorghum bicolor;So…	Oryza sativa Japonica Group	0.148282	0.9634	BAG87570.1;XP_015610828.1;BAC06237.1;EEE55762.1;BAS75564.1;BAB90355.1;BAG90429.1;BAF06914.1	5	GO:0005634;GO:0003700;GO:0006351;GO:0006355;GO:0043565	transcription factor activity, sequence-specific DNA binding;sequence-specific DNA binding;transcription, DNA-templated;nucleus;regulation of transcription, DNA-templated	Scarecrow 1;SCR1	Transcription factor activity;DNA binding;transcription regulation
30	AX-95155637	lcl|Traes_5DL_A39210547.1	1422	0.874	Aegilops tauschii;Hordeum vulgare;Triticum urartu;Brachypodium distachyon/Brachypodium distachyon/Brachypodium distachyon;Setaria italica/Setaria italica/Setaria italica/Setaria italica/Setaria italica;Setaria italica;Oryza brachyantha/Oryza brachyantha;Oryza sative Japonica/Oryza sative Japonica/Oryza sative Japonica;Oryza sativa indica;Oryza sative Japonica/Oryza sative Japonica;Zea Mays;Zea Ma…	Aegilops tauschii	0.80916	0.9175	EMT04695.1	5	GO:0005634;GO:0003700;GO:0006351;GO:0006355;GO:0043565	transcription factor activity, sequence-specific DNA binding;sequence-specific DNA binding;transcription, DNA-templated;nucleus;regulation of transcription, DNA-templated	Scarecrow 21;SCR21	Transcription factor activity;DNA binding;transcription regulation
31	AX-94755547	lcl|Traes_XX_16C919FDB.1	3078	0.8605	Aegilops tauschii;Triticum urartu;Brachypodium distachyon;Brachypodium distachyon;Setaria italica/Setaria italica;Oryza sative Japonica;Sorghum bicolor;Sorghum bicolor;Zea Mays;Zea Mays;Oryza brachyantha;Sorghum bicolor;Sorghum bicolor;Zea Mays;Dichanthelium oligosenthes;Oryza sative Japonica;Oryza sative Japonica;Brachypodium distachyon;Brachypodium distachyon;Oryza sative Japonica	Aegilops tauschii	1.03883	0.914	EMT16107.1	5	GO:0005634;GO:0001077;GO:0006366;GO:0043565;GO:0045944	transcriptional activator activity, RNA polymerase II core promoter proximal region sequence-specific binding;sequence-specific DNA binding;positive regulation of transcription from RNA polymerase II promoter;nucleus;transcription from RNA polymerase II promoter	Calmodulin-binding transcription activator 2;CAMTA2	Transcription activation; RNA polymerase II core promoter proximal region binding;DNA binding;transcription regulation;Ca mediated signalling
32	AX-95629304	lcl|Traes_XX_16C919FDB.1	3078	0.8605	Aegilops tauschii;Triticum urartu;Brachypodium distachyon;Brachypodium distachyon;Setaria italica/Setaria italica;Oryza sative Japonica;Sorghum bicolor;Sorghum bicolor;Zea Mays;Zea Mays;Oryza brachyantha;Sorghum bicolor;Sorghum bicolor;Zea Mays;Dichanthelium oligosenthes;Oryza sative Japonica;Oryza sative Japonica;Brachypodium distachyon;Brachypodium distachyon;Oryza sative Japonica	Aegilops tauschii	1.03883	0.914	EMT16107.1	5	GO:0005634;GO:0001077;GO:0006366;GO:0043565;GO:0045944	transcriptional activator activity, RNA polymerase II core promoter proximal region sequence-specific binding;sequence-specific DNA binding;positive regulation of transcription from RNA polymerase II promoter;nucleus;transcription from RNA polymerase II promoter	Calmodulin-binding transcription activator 2;CAMTA2	Transcription activation; RNA polymerase II core promoter proximal region binding;DNA binding;transcription regulation;Ca mediated signalling
33	AX-94526913	lcl|Traes_5BL_92902F993.1	2505	0.86	Aegilops tauschii;Brachypodium distachyon;Brachypodium distachyon;Setaria italica;Setaria italica;Setaria italica;Setaria italica;Sorghum bicolor;Sorghum bicolor;Dichanthelium oligosenthes;Oryza sative Japonica;Oryza sative Japonica;Oryza sative Japonica/Oryza sative Japonica;Oryza sativa indica;Oryza sative Japonica/Oryza sative Japonica;Zea Mays;Zea Mays;Zea Mays;Zea Mays/Zea Mays;Oryza brachya…	Aegilops tauschii	0.650228	0.9326	EMT32010.1	5	GO:0005634;GO:0001077;GO:0006366;GO:0043565;GO:0045944	transcriptional activator activity, RNA polymerase II core promoter proximal region sequence-specific binding;sequence-specific DNA binding;positive regulation of transcription from RNA polymerase II promoter;nucleus;transcription from RNA polymerase II promoter	Calmodulin-binding transcription activator 3	Transcription activation; RNA polymerase II core promoter proximal region binding;DNA binding;transcription regulation;Ca mediated signalling
34	AX-94569284	lcl|Traes_4DS_990D31BB1.1	2199	0.8695	Hordeum vulgare;Brachypodium distachyon/Brachypodium distachyon;Oryza sative Japonica/Oryza sative Japonica/Oryza sative Japonica;Oryza sativa indica;Oryza brachyantha/Oryza brachyantha/Oryza brachyantha;Oryza sative Japonica/Oryza sative Japonica/Oryza sative Japonica/Oryza sative Japonica/Oryza sative Japonica/Oryza sative Japonica/Oryza sative Japonica/Oryza sative Japonica/Oryza sative Japoni…	Hordeum vulgare subsp. vulgare	1.00825	0.9591	BAK01733.1	8	GO:0005634;GO:0003700;GO:0046872;GO:0006351;GO:0009791;GO:0000977;GO:0046983;GO:0006357	regulation of transcription from RNA polymerase II promoter;transcription factor activity, sequence-specific DNA binding;metal ion binding;transcription, DNA-templated;nucleus;RNA polymerase II regulatory region sequence-specific DNA binding;protein dimerization activity;post-embryonic development	Rice SLEEPERS gene 2	Post-embryonic development;Transcription regulation from RNA polymerase II promoter;transcription factor activity;DNA binding;RNA polymerase II regulatory region sequence-specific DNA binding;protein dimerization activity
35	AX-94767467	lcl|Traes_2BL_1EBB348CB.1	1008	0.791	Aegilops tauschii;Triticum urartu;Hordeum vulgare	Aegilops tauschii	1.00301	0.952	EMT15082.1	4	GO:0005634;GO:0003677;GO:0006351;GO:0006355	transcription, DNA-templated;nucleus;DNA binding;regulation of transcription, DNA-templated	MYB class DIVARICATA-like gene;MYB DIV	Transcription factor activity;DNA binding;transcription regulation
36	AX-95132994	lcl|Traes_2DS_1C0609A0E.1	423	0.8385	Aegilops tauschii;Brachypodium distachyon;Oryza sativa indica	Aegilops tauschii	0.629464	1	EMT32311.1	6	GO:0005634;GO:0003700;GO:0006355;GO:0043565;GO:0046983;GO:0048656	anther wall tapetum formation;transcription factor activity, sequence-specific DNA binding;sequence-specific DNA binding;nucleus;protein dimerization activity;regulation of transcription, DNA-templated	DYSFUNCTIONAL TAPETUM 1;DYT1	Anther wall tapetum formation;transcription factor activity;DNA binding;protein dimerization;transcription regulation
37	AX-94925230	lcl|Traes_2BS_4600D4B54.1	1710	0.89	Triticum urartu;Aegilops tauschii;Hordeum vulgare	Triticum urartu	0.876161	0.9929	EMS52091.1	5	GO:0005634;GO:0003700;GO:0006351;GO:0006355;GO:0043565	transcription factor activity, sequence-specific DNA binding;sequence-specific DNA binding;transcription, DNA-templated;nucleus;regulation of transcription, DNA-templated	Chitin-inducible gibberellin-responsive 1-like;CIGR1	Transcription factor activity;DNA binding;transcription regulation
38	AX-94641302	lcl|Traes_2BL_F480B8D1F.1	2175	0.8865	Aegilops tauschii;Brachypodium distachyon;Hordeum vulgare	Aegilops tauschii	0.865154	0.9769	EMT18286.1	9	GO:0000166;GO:0003677;GO:0008270;GO:0005737;GO:0045131;GO:0005654;GO:0000981;GO:0000398;GO:0006357	cytoplasm;regulation of transcription from RNA polymerase II promoter;nucleoplasm;mRNA splicing, via spliceosome;RNA polymerase II transcription factor activity, sequence-specific DNA binding;pre-mRNA branch point binding;DNA binding;nucleotide binding;zinc ion binding	Branchpoint-bridging Protein-like;BBP	Transcription regulation from RNA polymerase II promoter;mRNA splicing via spliceosome;RNA polymerase II transcription factor;DNA binding;pre-mRNA branch point binding
39	AX-94596410	lcl|Traes_XX_E0B2E5623.1	3264	0.8475	Hordeum vulgare;Brachypodium distachyon;Triticum urartu;Triticum urartu;Oryza sative Japonica/Oryza sative Japonica;Oryza sative Japonica;Oryza sative Japonica;Oryza sative Japonica;Oryza brachyantha;Sorghum bicolor/Sorghum bicolor;Setaria italica/Setaria italica;Sorghum bicolor;Zea Mays/Zea Mays;Zea Mays/Zea Mays/Zea Mays/Zea Mays;Aegilops tauschii;Oryza sative Japonica;Phoenix dactylifera;;;Ac	Hordeum vulgare subsp. vulgare	0.927354	0.9342	BAJ91791.1	13	GO:0008270;GO:0009651;GO:0000977;GO:0006366;GO:0009642;GO:0009697;GO:0042742;GO:0000122;GO:0005634;GO:0001078;GO:0005739;GO:0010310;GO:0010188	response to light intensity;response to microbial phytotoxin;nucleus;transcription from RNA polymerase II promoter;RNA polymerase II regulatory region sequence-specific DNA binding;mitochondrion;response to salt stress;salicylic acid biosynthetic process;regulation of hydrogen peroxide metabolic process;defense response to bacterium;transcriptional repressor activity, RNA polymerase II core promo…	NF-X1-type zinc finger NFXL1;ZNFX1-NFXL1	Response to salt stress;salicylic acid biosynthesis;regulation of hydrogen peroxide metabolism; Response to light intensity;response to microbial phytotoxin;defense response to bacteria; transcription from RNA polymerase II promoter;RNA polymerase II regulatory region sequence-specific DNA bindig
40	AX-94504393	lcl|Traes_3B_245ED3424.1	2244	0.794	Brachypodium distachyon;Oryza sativa indica;Oryza sative Japonica/Oryza sative Japonica/Oryza sative Japonica/Oryza sative Japonica/Oryza sative Japonica;Setaria italica/Setaria italica;Setaria italica;Sorghum bicolor/Sorghum bicolor;Oryza brachyantha;Zea Mays/Zea Mays/Zea Mays;Phoenix dactylifera;Ac;;;;Cicer arietinum;Solanum lycoperSetaria italicacum;EucalypTriticum urartus grandis/EucalypTriti…	Brachypodium distachyon	0.741189	0.9391	XP_003569260.1;KQK02230.1	8	GO:0000122;GO:0005634;GO:0001078;GO:0008270;GO:0016021;GO:0000977;GO:0006366;GO:0009536	plastid;nucleus;transcriptional repressor activity, RNA polymerase II core promoter proximal region sequence-specific binding;negative regulation of transcription from RNA polymerase II promoter;transcription from RNA polymerase II promoter;integral component of membrane;RNA polymerase II regulatory region sequence-specific DNA binding;zinc ion binding	NF-X1-type zinc finger NFXL2;ZNFX1-NFXL2	Transcription repression; RNA polymerase II core promoter proximal region sequence-specific binding;negative regulation of RNA polymerase II promoter;RNA polymerase II promoter based transcription; DNA binding
41	AX-94694404	lcl|Traes_6DL_B03D4CD04.1	261	0.805	Triticum aestivum;Triticum urartu;Triticum aestivum;Triticum aestivum;Triticum urartu;Aegilops tauschii;Aegilops tauschii;Triticum aestivum;Triticum urartu;Aegilops tauschii;Oryza sative Japonica/Oryza sative Japonica/Oryza sative Japonica/Oryza sative Japonica/Oryza sative Japonica/Oryza sative Japonica/Oryza sative Japonica;Oryza sativa indica;Oryza brachyantha;Vitis vinifera;Gossypium hirsutum…	Triticum aestivum	0.375	0.9885	CAM59079.1	6	GO:0005634;GO:0003677;GO:0003700;GO:0006351;GO:0006355;GO:0046983	transcription factor activity, sequence-specific DNA binding;transcription, DNA-templated;nucleus;DNA binding;protein dimerization activity;regulation of transcription, DNA-templated	MADS-box transcription factor 25;MADS25	Transcription factor activity;DNA binding;protein dimerization;transcription regulation
42	AX-95104113	lcl|Traes_7DS_90668ED2B.1	495	0.9155	Triticum aestivum;Triticum aestivum;Triticum aestivum;Hordeum vulgare/Hordeum vulgare/Hordeum vulgare;Hordeum vulgare;Triticum aestivum;Secale cereale;Triticum urartu;Fa;Brachypodium distachyon;Brachypodium distachyon;Brachypodium distachyon/Brachypodium distachyon;FesTriticum urartuca pratenSetaria italicas;Lolium perenne;Brachypodium distachyon;Brachypodium distachyon;Oryza brachyantha;Oryza sa…	Triticum aestivum	0.730088	0.9939	CAM59070.1	6	GO:0005634;GO:0003677;GO:0003700;GO:0006351;GO:0006355;GO:0046983	transcription factor activity, sequence-specific DNA binding;transcription, DNA-templated;nucleus;DNA binding;protein dimerization activity;regulation of transcription, DNA-templated	MADS box VRT-2	Transcription factor activity;DNA binding;protein dimerization;transcription regulation
43	AX-94892332	lcl|Traes_1BL_00B75394B.1	1029	0.714	Triticum urartu;Aegilops tauschii;Triticum urartu	Triticum urartu	0.603978	0.991	EMS65814.1	9	GO:0003677;GO:0016987;GO:0003700;GO:0043231;GO:0016020;GO:0006355;GO:0006352;GO:0044444;GO:0006950	transcription factor activity, sequence-specific DNA binding;DNA-templated transcription, initiation;membrane;cytoplasmic part;response to stress;sigma factor activity;intracellular membrane-bounded organelle;DNA binding;regulation of transcription, DNA-templated	F-box LRR-repeat At3g59210-like isoform X2;FXBL-2	Transcription factor activity;transcription initiation;response to stress;sigma factor activity;transcription regulation;DNA binding
44	AX-95105440	lcl|Traes_1BL_3E662FC82.1	1587	0.811	Triticum urartu;Aegilops tauschii;Brachypodium distachyon	Triticum urartu	0.935088	0.9325	EMS62514.1	8	GO:0003677;GO:0009507;GO:0003700;GO:0003899;GO:0001053;GO:0016021;GO:0006355;GO:0006352	DNA-directed RNA polymerase activity;transcription factor activity, sequence-specific DNA binding;DNA-templated transcription, initiation;chloroplast;integral component of membrane;plastid sigma factor activity;DNA binding;regulation of transcription, DNA-templated	RNA polymerase sigma factor sigC;RISC	DNA-directed RNA polymerase activity;transcription factor activity;transcription initiation;plastid sigma factor activity;DNA binding;transcription regulation
45	AX-94974381	lcl|Traes_3DL_6065765A2.1	588	0.9355	Aegilops tauschii;Triticum aestivum;Hordeum vulgare/Hordeum vulgare;Brachypodium distachyon/Brachypodium distachyon;Oryza sativa indica;Oryza sative Japonica/Oryza sative Japonica/Oryza sative Japonica/Oryza sative Japonica/Oryza sative Japonica/Oryza sative Japonica/Oryza sative Japonica;Oryza sative Japonica;Oryza sative Japonica/Oryza sative Japonica;Oryza brachyantha;Sorghum bicolor/Sorghum b…	Aegilops tauschii	0.502564	1	EMT05326.1	3	GO:0003700;GO:0005739;GO:0006355	transcription factor activity, sequence-specific DNA binding;mitochondrion;regulation of transcription, DNA-templated	Pentatricopeptide repeat-containing mitochondrial;PPR	Transcription factor activity;DNA binding;transcription regulation
46	AX-95629481	lcl|Traes_XX_7341490D9.1	1572	0.7625	Aegilops tauschii;Hordeum vulgare;Brachypodium distachyon;Oryza brachyantha;Setaria italica/Setaria italica/Setaria italica;Sorghum bicolor/Sorghum bicolor;Dichanthelium oligosenthes;Oryza sative Japonica/Oryza sative Japonica/Oryza sative Japonica/Oryza sative Japonica/Oryza sative Japonica/Oryza sative Japonica/Oryza sative Japonica;Oryza sativa indica;Zea Mays;Zea Mays/Zea Mays/Zea Mays;Ac;Ac;…	Aegilops tauschii	0.746269	0.988	EMT24045.1	4	GO:0003677;GO:0005739;GO:0016021;GO:0006355	integral component of membrane;DNA binding;mitochondrion;regulation of transcription, DNA-templated	Pentatricopeptide repeat-containing At1g01970;PPR	Transcription factor activity;DNA binding;transcription regulation
47	AX-94796715	lcl|Traes_1BL_C25B5DDB4.1	1662	0.7625	Triticum urartu;Hordeum vulgare;Brachypodium distachyon	Triticum urartu	0.966549	0.9563	EMS56516.1	1	GO:0006355;GO:0003677	regulation of transcription, DNA-templated;DNA binding	MYB-related A-like;MYBL1	Transcription regulation
48	AX-94926509	lcl|Traes_XX_232DC04EB.1	843	0.886	Triticum aestivum;Hordeum vulgare;Triticum urartu;Brachypodium distachyon;Oryza brachyantha;Oryza brachyantha;Setaria italica;Setaria italica;Setaria italica/Setaria italica;Setaria italica/Setaria italica;Dichanthelium oligosenthes;Zea Mays/Zea Mays;Zea Mays;Zea Mays/Zea Mays/Zea Mays;Oryza sativa indica;Oryza sative Japonica;Oryza sative Japonica/Oryza sative Japonica/Oryza sative Japonica/Oryz…	Triticum aestivum	0.784916	0.9822	CDM83616.1	5	GO:0003677;GO:0003700;GO:0006355;GO:0016310;GO:0016301	transcription factor activity, sequence-specific DNA binding;kinase activity;phosphorylation;DNA binding;regulation of transcription, DNA-templated	Choline ethanolamine kinase;CEK	Transcription factor activity;DNA binding;kinase activity;phosphorylation;DNA binding;transcription regulation
49	AX-95088362	lcl|Traes_3B_BE85B533C.1	2367	0.822	Triticum aestivum;Aegilops tauschii;Brachypodium distachyon;Oryza sativa indica;Oryza sative Japonica/Oryza sative Japonica/Oryza sative Japonica/Oryza sative Japonica/Oryza sative Japonica/Oryza sative Japonica;Oryza brachyantha;Setaria italica/Setaria italica;Zea Mays;Sorghum bicolor/Sorghum bicolor;Dichanthelium oligosenthes;;Phoenix dactylifera;Oryza sative Japonica;Ac;Phoenix dactylifera;;;;…	Triticum aestivum	0.906815	1	CDM85226.1	2	GO:0006355;GO:0008270	regulation of transcription, DNA-templated;zinc ion binding	Plant Homeodomain finger At1g33420;PHD finger At1g33420	Transcription regulation; Zn ion binding
50	AX-95117955	lcl|Traes_3DL_6D0122C51.1	963	0.8035	Aegilops tauschii;Triticum aestivum;Brachypodium distachyon;Oryza sative Japonica;Oryza sativa indica;Oryza sative Japonica/Oryza sative Japonica/Oryza sative Japonica/Oryza sative Japonica/Oryza sative Japonica/Oryza sative Japonica;Oryza brachyantha;Setaria italica/Setaria italica;Sorghum bicolor/Sorghum bicolor;Zea Mays;Dichanthelium oligosenthes;;Phoenix dactylifera;;Phoenix dactylifera;Ac;;;…	Aegilops tauschii	0.500773	0.9907	EMT08696.1	2	GO:0006355;GO:0008270	regulation of transcription, DNA-templated;zinc ion binding	Plant Homeodomain finger At1g33420;PHD finger At1g33420	Transcription regulation; Zn ion binding
51	AX-94781835	lcl|Traes_4DS_77170C64A.1	1818	0.7735	Brachypodium distachyon;Brachypodium distachyon;Sorghum bicolor;Oryza sative Japonica/Oryza sative Japonica/Oryza sative Japonica/Oryza sative Japonica/Oryza sative Japonica/Oryza sative Japonica/Oryza sative Japonica;Sorghum bicolor;Oryza sative Japonica;Hordeum vulgare;Setaria italica/Setaria italica;Zea Mays/Zea Mays/Zea Mays;Zea Mays/Zea Mays;Zea Mays/Zea Mays/Zea Mays/Zea Mays/Zea Mays;Oryza…	Brachypodium distachyon	0.837762	0.8581	XP_010237811.1;KQJ88865.1	2	GO:0006355;GO:0008270	regulation of transcription, DNA-templated;zinc ion binding	Plant Homeodomain finger At1g33420-like;PHD finger At1g33420-like	Transcription regulation; Zn ion binding
52	AX-94518563	lcl|Traes_XX_52727D83C.1	624	0.8655	Hordeum vulgare/Hordeum vulgare;Triticum aestivum;Aegilops tauschii;Brachypodium distachyon;Oryza sative Japonica/Oryza sative Japonica/Oryza sativa indica/Oryza sative Japonica/Oryza sative Japonica/Oryza sativa indica/Oryza sative Japonica/Oryza sative Japonica/Oryza sative Japonica;Oryza brachyantha;Zea Mays;Zea Mays/Zea Mays/Zea Mays/Zea Mays;Zea Mays/Zea Mays/Zea Mays/Zea Mays/Zea Mays;Sorgh…	Hordeum vulgare subsp. vulgare	0.809339	0.976	BAJ90678.1;BAK01273.1	6	GO:0005634;GO:0008270;GO:0042393;GO:0006351;GO:0016021;GO:0006355	histone binding;transcription, DNA-templated;nucleus;integral component of membrane;zinc ion binding;regulation of transcription, DNA-templated	Plant Homeodomain finger;PHD finger	Histone binding;Zn ion binding;transcription regulation
53	AX-95652714	lcl|Traes_5AL_0CFF03836.1	534	0.8145	Hordeum vulgare;Aegilops tauschii;Brachypodium distachyon;Oryza sative Japonica/Oryza sative Japonica/Oryza sative Japonica/Oryza sative Japonica/Oryza sativa indica/Oryza sative Japonica/Oryza sative Japonica;Oryza brachyantha;Setaria italica/Setaria italica;Setaria italica;Setaria italica;Zea Mays/Zea Mays/Zea Mays/Zea Mays/Zea Mays/Zea Mays;Sorghum bicolor/Sorghum bicolor;Zea Mays/Zea Mays/Zea…	Hordeum vulgare subsp. vulgare	0.843602	0.9775	BAK05330.1	5	GO:0005634;GO:0008270;GO:0009640;GO:0000989;GO:0006355	photomorphogenesis;nucleus;transcription factor activity, transcription factor binding;zinc ion binding;regulation of transcription, DNA-templated	Salt tolerance	Response to salt stress;photomorphogenesis;transcription factor activity;Zn ion binding;transcription regulation
54	AX-94995865	lcl|Traes_7AL_C7CF7087B.1	489	0.8205	Triticum urartu;Hordeum vulgare;Aegilops tauschii;Brachypodium distachyon;Oryza brachyantha;Oryza sative Japonica/Oryza sative Japonica/Oryza sative Japonica/Oryza sative Japonica/Oryza sative Japonica/Oryza sativa indica/Oryza sative Japonica/Oryza sative Japonica/Oryza sative Japonica/Oryza sative Japonica;Setaria italica/Setaria italica;Oryza sative Japonica;Setaria italica/Setaria italica;Aeg…	Triticum urartu	0.644269	1	EMS67651.1	4	GO:0003700;GO:0006351;GO:0006355;GO:0043565	transcription factor activity, sequence-specific DNA binding;sequence-specific DNA binding;transcription, DNA-templated;regulation of transcription, DNA-templated	LOC100282457 isoform X1	Transcription factor activity;DNA binding;transcription regulation
55	AX-94620208	lcl|Traes_1BL_DE2CF9613.1	1437	0.8185	Triticum aestivum;Hordeum vulgare;Aegilops tauschii	Triticum aestivum	0.892638	0.9931	ABZ91908.2	3	GO:0003700;GO:0006355;GO:0043565	transcription factor activity, sequence-specific DNA binding;sequence-specific DNA binding;regulation of transcription, DNA-templated	ABA-Insensitive 5 protein 2;ABI5	Transcription factor activity;DNA binding;transcription regulation
56	AX-94957342	lcl|Traes_3AL_AE2469D5A.1	726	0.6865	Triticum urartu;Hordeum vulgare;Triticum aestivum	Triticum urartu	0.415094	0.9959	EMS65273.1	5	GO:0005634;GO:0003677;GO:0006351;GO:0006355;GO:0009734	transcription, DNA-templated;nucleus;DNA binding;auxin-activated signaling pathway;regulation of transcription, DNA-templated	Vernalization 3 PHD finger;VIN3 1	Auxin-activated signaling pathway;DNA binding;transcription regulation
57	AX-95256931	lcl|Traes_6AS_967D58FB4.1	3405	0.9225	Aegilops tauschii;Triticum urartu;Brachypodium distachyon;Sorghum bicolor/Sorghum bicolor;Oryza sative Japonica;Oryza sative Japonica/Oryza sative Japonica;Oryza brachyantha;Oryza sative Japonica;Setaria italica/Setaria italica;Zea Mays/Zea Mays;Brachypodium distachyon;Zea Mays;Oryza sative Japonica;Sorghum bicolor;Setaria italica;Sorghum bicolor;Oryza brachyantha;Dichanthelium oligosenthes;Oryza…	Aegilops tauschii	1.04283	0.9321	EMT16165.1	5	GO:0005634;GO:0003677;GO:0006351;GO:0006355;GO:0009734	transcription, DNA-templated;nucleus;DNA binding;auxin-activated signaling pathway;regulation of transcription, DNA-templated	Vernalization 3 PHD finger;VIN3 1	Auxin-activated signaling pathway;DNA binding;transcription regulation
58	AX-95128343	lcl|Traes_7BS_F44A273F8.1	2628	0.8215	Hordeum vulgare;Aegilops tauschii;Triticum urartu;Brachypodium distachyon;Setaria italica;Setaria italica/Setaria italica;Sorghum bicolor/Sorghum bicolor;Dichanthelium oligosenthes;Oryza sativa indica/Oryza sative Japonica;Oryza sative Japonica/Oryza sative Japonica;Oryza sative Japonica/Oryza sative Japonica;Oryza sativa/Oryza sative Japonica;Oryza brachyantha;Zea Mays;Zea Mays/Zea Mays;Zea Mays…	Hordeum vulgare subsp. vulgare	0.76916	0.9292	BAK05809.1	6	GO:0016788;GO:0005634;GO:0003677;GO:0006351;GO:0006355;GO:0009734	transcription, DNA-templated;nucleus;hydrolase activity, acting on ester bonds;DNA binding;auxin-activated signaling pathway;regulation of transcription, DNA-templated	Auxin response factor 21,ARF21	Auxin-activated signaling pathway;DNA binding;transcription regulation
59	AX-94613078	lcl|Traes_7AL_354EEE44E.1	717	0.8215	Hordeum vulgare/Hordeum vulgare;Hordeum vulgare;Hordeum vulgare;Sorghum bicolor/Sorghum bicolor;Oryza sative Japonica/Oryza sative Japonica/Oryza sative Japonica/Oryza sative Japonica/Oryza sative Japonica;Sorghum bicolor;Triticum urartu;Oryza sativa indica;Setaria italica/Setaria italica;Dichanthelium oligosenthes;Ac;Oryza brachyantha;;;;Musa acuminaTriticum aestivum A Group;Arachis ipaenSetaria…	Hordeum vulgare subsp. vulgare	1	0.975	BAJ89956.1;BAK08136.1	6	GO:0006417;GO:0005634;GO:0006351;GO:0006355;GO:0046983;GO:0009734	transcription, DNA-templated;nucleus;regulation of translation;protein dimerization activity;auxin-activated signaling pathway;regulation of transcription, DNA-templated	Auxin response factor 21,ARF21	Auxin-activated signaling pathway;DNA binding;transcription regulation;protein dimerization
60	AX-95012678	lcl|Traes_7DS_3673F1C73.1	1842	0.7605	Triticum urartu;Hordeum vulgare;Hordeum vulgare;Brachypodium distachyon/Brachypodium distachyon/Brachypodium distachyon;Oryza brachyantha;Oryza sative Japonica/Oryza sative Japonica/Oryza sative Japonica/Oryza sative Japonica/Oryza sative Japonica/Oryza sative Japonica;Setaria italica/Setaria italica;Sorghum bicolor/Sorghum bicolor/Sorghum bicolor;Oryza brachyantha;Setaria italica/Setaria italica…	Triticum urartu	0.946071	0.9788	EMS51390.1	15	GO:0009651;GO:0006355;GO:0043067;GO:0005488;GO:0044238;GO:0048519;GO:1901701;GO:0009755;GO:0051213;GO:0046394;GO:0005634;GO:0003700;GO:0031347;GO:0035556;GO:0071229	dioxygenase activity;transcription factor activity, sequence-specific DNA binding;negative regulation of biological process;regulation of defense response;nucleus;binding;intracellular signal transduction;primary metabolic process;carboxylic acid biosynthetic process;regulation of transcription, DNA-templated;hormone-mediated signaling pathway;cellular response to oxygen-containing compound;respo…	ETHYLENE INSENSITIVE 3-like 3,EIN2	Response to salt stress;transcription factor activity;DNA binding;defense response;intracellular signal transduction;primary metabolism;carboxylic acid biosynthesis;transcription regulation;hormone-mediated signaling pathway;cellular response to oxygen-containing compound;programmed cell death regulation
61	AX-95025377	lcl|Traes_4DS_2706FACC1.1	3639	0.7745	Triticum aestivum;Aegilops tauschii;Triticum urartu;Brachypodium distachyon;Brachypodium distachyon;Brachypodium distachyon;Brachypodium distachyon;Brachypodium distachyon;Brachypodium distachyon;Setaria italica/Setaria italica/Setaria italica;Brachypodium distachyon;Oryza sative Japonica/Oryza sative Japonica/Oryza sative Japonica/Oryza sative Japonica/Oryza sative Japonica;Oryza brachyantha;Set…	Triticum aestivum	1.00826	0.9762	ADP02171.1	5	GO:0016021;GO:0009873;GO:0006810;GO:0005622;GO:0005215	transporter activity;ethylene-activated signaling pathway;transport;intracellular;integral component of membrane	Ethylene-insensitive 2,EIN2	Ethylene-activated signaling pathway;transporter activity
62	AX-94861978	lcl|Traes_1BS_BEF75A847.1	1845	0.7855	Aegilops tauschii;Triticum monococum;Aegilops tauschii;Brachypodium distachyon	Aegilops tauschii	1	0.9902	BAL45181.1	2	GO:0010048;GO:2000028	vernalization response;regulation of photoperiodism, flowering	Vernalization 3 PHD finger,VIN3 1	Vernalization response;Photoperiodism; Flowering
63	AX-94475346	lcl|Traes_2AL_37EF1A21C.1	786	0.8205	Aegilops tauschii;Aegilops tauschii;Triticum monococum aegilopoides	Aegilops tauschii	0.426016	1	BAL45188.1	2	GO:0010048;GO:2000028	vernalization response;regulation of photoperiodism, flowering	Vernalization 3 PHD finger,VIN3 1	Vernalization response;Photoperiodism; Flowering
1	AX-95133096	lcl|Traes_5BL_4D1125464.1	4560	0.795	Aegilops tauschii;Triticum urartu;Brachypodium distachyon;Oryza brachyantha/Oryza brachyantha;Oryza sative Japonica/Oryza sative Japonica/Oryza sative Japonica;Setaria italica/Setaria italica/Setaria italica/Setaria italica/Setaria italica;Sorghum bicolor;Zea Mays/Zea Mays;Oryza sative Japonica/Oryza sative Japonica;Sorghum bicolor;Oryza sativa indica;Dichanthelium oligosenthes;Zea Mays;Hordeum v…	Aegilops tauschii	1	0.968	EMT04691.1	3	GO:0003779;GO:0016310;GO:0016301	kinase activity;phosphorylation;actin binding	NETWORKED 1A-like	Kinase activity;Phosphorylation
2	AX-94384118	lcl|Traes_3AS_1D269F7BC.1	1233	0.779	Triticum urartu;Aegilops tauschii;Hordeum vulgare	Triticum urartu	0.919463	0.9951	EMS52444.1	4	GO:0003779;GO:0005737;GO:0016310;GO:0016301	cytoplasm;kinase activity;phosphorylation;actin binding	NETWORKED 4B-like isoform X2	Kinase activity;Phosphorylation
3	AX-94703791	lcl|Traes_3AS_1D269F7BC.1	1233	0.779	Triticum urartu;Aegilops tauschii;Hordeum vulgare;Triticum aestivum;Brachypodium distachyon/Brachypodium distachyon/Brachypodium distachyon/Brachypodium distachyon;Oryza sativa indica;Oryza sative Japonica/Oryza sative Japonica/Oryza sative Japonica/Oryza sative Japonica/Oryza sative Japonica/Oryza sative Japonica/Oryza sative Japonica/Oryza sative Japonica/Oryza sative Japonica;Oryza brachyantha…	Triticum urartu	0.919463	0.9951	EMS52444.1	4	GO:0003779;GO:0005737;GO:0016310;GO:0016301	cytoplasm;kinase activity;phosphorylation;actin binding	NETWORKED 4B-like isoform X2	Kinase activity;Phosphorylation
4	AX-94912259	lcl|Traes_2AL_9EBB4B5AF.1	1389	0.883	Aegilops tauschii;Hordeum vulgare;Triticum aestivum	Aegilops tauschii	1	0.9935	EMT13521.1	2	GO:0016310;GO:0016301	kinase activity;phosphorylation	phosphatidylinositol 3- and 4-kinase family	Kinase activity;Phosphorylation
5	AX-94791376	lcl|Traes_2DL_314DB12001.1	1080	0.8665	Triticum aestivum;Aegilops tauschii;Hordeum vulgare	Triticum aestivum	0.572337	1	AHF50148.1	2	GO:0016310;GO:0016301	kinase activity;phosphorylation	phosphatidylinositol 3- and 4-kinase family	Kinase activity;Phosphorylation
6	AX-94848821	lcl|Traes_5BL_1C36F86791.1	1950	0.8485	Aegilops tauschii;Hordeum vulgare/Hordeum vulgare;Brachypodium distachyon/Brachypodium distachyon;Setaria italica/Setaria italica;Sorghum bicolor/Sorghum bicolor;Zea Mays/Zea Mays/Zea Mays/Zea Mays;Oryza sative Japonica/Oryza sative Japonica/Oryza sative Japonica/Oryza sative Japonica/Oryza sative Japonica/Oryza sative Japonica/Oryza sative Japonica;Zea Mays/Zea Mays;Oryza sative Japonica;Dichant…	Aegilops tauschii	1	0.9906	EMT25946.1	2	GO:0016310;GO:0016301	kinase activity;phosphorylation	phosphatidylinositol 4-kinase gamma 7-like	Kinase activity;Phosphorylation
7	AX-95630216	lcl|Traes_4AL_CB8B79E3A.1	3009	0.7345	Triticum urartu;Brachypodium distachyon;Brachypodium distachyon;Aegilops tauschii;Aegilops tauschii;Aegilops tauschii;Triticum urartu;Hordeum vulgare;Aegilops tauschii;Aegilops tauschii;Brachypodium distachyon;Aegilops tauschii;Setaria italica;Setaria italica;Sorghum bicolor;Aegilops tauschii;Triticum urartu;Zea Mays/Zea Mays;Zea Mays;Zea Mays	Triticum urartu	1	0.9571	EMS65463.1	3	GO:0016021;GO:0016310;GO:0016301	kinase activity;integral component of membrane;phosphorylation	LRR receptor-like serine threonine- kinase GSO1	Kinase activity;Phosphorylation
8	AX-94801200	lcl|Traes_5DL_211AAB860.1	2976	0.732	Aegilops tauschii;Brachypodium distachyon;Hordeum vulgare;Aegilops tauschii;Aegilops tauschii;Aegilops tauschii;Triticum urartu;Aegilops tauschii;Sorghum bicolor/Sorghum bicolor;Sorghum bicolor;Setaria italica;Setaria italica;Aegilops tauschii;Hordeum vulgare;Setaria italica;Saccharum hybrid cultivar R570;Zea Mays;Zea Mays;Hordeum vulgare;Aegilops tauschii	Aegilops tauschii	0.955645	1	EMT13342.1	3	GO:0016021;GO:0016310;GO:0016301	kinase activity;integral component of membrane;phosphorylation	LRR receptor-like serine threonine- kinase GSO1	Kinase activity;Phosphorylation
9	AX-94448613	lcl|Traes_2DS_9094590BE.1	1545	0.7995	Hordeum vulgare;Aegilops tauschii;Brachypodium distachyon	Hordeum vulgare subsp. vulgare	1	0.9728	BAJ86403.1	2	GO:0016310;GO:0016301	kinase activity;phosphorylation	sphingosine kinase 1-like	Kinase activity;Phosphorylation
10	AX-94911831	lcl|Traes_XX_E35D4FA78.1	1500	0.9115	Aegilops tauschii;Triticum urartu;Brachypodium distachyon/Brachypodium distachyon/Brachypodium distachyon;Poa pratenSetaria italicas;Sorghum bicolor/Sorghum bicolor;Setaria italica/Setaria italica/Setaria italica;Oryza sativa indica;Oryza sative Japonica/Oryza sative Japonica/Oryza sative Japonica/Oryza sative Japonica/Oryza sative Japonica/Oryza sative Japonica/Oryza sative Japonica;Zea Mays/Zea…	Aegilops tauschii	0.786645	0.9669	EMT27426.1	8	GO:0005802;GO:0005768;GO:0016021;GO:0016310;GO:0005774;GO:0008757;GO:0016301;GO:0032259	endosome;kinase activity;methylation;vacuolar membrane;integral component of membrane;phosphorylation;S-adenosylmethionine-dependent methyltransferase activity;trans-Golgi network	methyltransferase PMT2	Kinase activity;Phosphorylation
11	AX-95195535	lcl|Traes_6BS_422C6E0C7.1	864	0.804	Triticum urartu;Brachypodium distachyon/Brachypodium distachyon/Brachypodium distachyon/Brachypodium distachyon;Brachypodium distachyon;Brachypodium distachyon;Setaria italica/Setaria italica;Setaria italica;Oryza brachyantha;Sorghum bicolor/Sorghum bicolor;Oryza sative Japonica/Oryza sative Japonica/Oryza sative Japonica/Oryza sative Japonica;Oryza sativa indica/Oryza sative Japonica;Zea Mays/Ze…	Triticum urartu	0.854938	0.9711	EMS65708.1	5	GO:0009507;GO:0016021;GO:0016310;GO:0016301;GO:0030247	chloroplast;kinase activity;polysaccharide binding;integral component of membrane;phosphorylation	5 -AMP-activated kinase	Kinase activity;Phosphorylation
12	AX-94971522	lcl|Traes_2BS_79E848115.1	1131	0.8105	Hordeum vulgare;Aegilops tauschii;Triticum urartu	Hordeum vulgare subsp. vulgare	1	0.9694	BAK03883.1	3	GO:0016310;GO:0016301;GO:0016874	kinase activity;ligase activity;phosphorylation	F-box kelch-repeat SKIP6-like	Kinase activity;Phosphorylation
13	AX-94730210	lcl|Traes_1DS_26788CFD4.1	2892	0.8445	Aegilops tauschii;Hordeum vulgare;Brachypodium distachyon	Aegilops tauschii	1	0.9747	EMT16678.1	4	GO:0016021;GO:0016023;GO:0016310;GO:0016301	cytoplasmic, membrane-bounded vesicle;kinase activity;integral component of membrane;phosphorylation	LRR receptor-like serine threonine- kinase GSO1	Kinase activity;Phosphorylation
14	AX-95177890	lcl|Traes_5DL_EDDFDB6FE.1	4797	0.7565	Aegilops tauschii;Triticum urartu;Oryza sative Japonica;Setaria italica/Setaria italica;Dichanthelium oligosenthes;Oryza sative Japonica;Oryza sativa indica;Sorghum bicolor/Sorghum bicolor;Zea Mays/Zea Mays;Oryza brachyantha;Brachypodium distachyon;Brachypodium distachyon;Oryza sative Japonica/Oryza sative Japonica/Oryza sative Japonica/Oryza sative Japonica;Oryza sativa indica;Oryza sative Japon…	Aegilops tauschii	1	0.9987	EMT15939.1	3	GO:0005524;GO:0016307;GO:0046854	phosphatidylinositol phosphate kinase activity;phosphatidylinositol phosphorylation;ATP binding	1-phosphatidylinositol-3-phosphate 5-kinase FAB1C	Phosphate kinase;Phosphorylation
15	AX-95114107	lcl|Traes_2AS_ACFF3CB9F.1	630	0.7635	Triticum urartu;Aegilops tauschii;Aegilops tauschii	Triticum urartu	0.163934	0.9905	EMS53498.1	3	GO:0005524;GO:0004672;GO:0006468	protein kinase activity;protein phosphorylation;ATP binding	Cysteine-rich receptor kinase 41	Protein Kinase ;Phosphorylation
16	AX-94618228	lcl|Traes_3AL_B21FE056C.1	1560	0.893	Triticum aestivum;Triticum urartu;Brachypodium distachyon	Triticum aestivum	0.664499	0.9706	CDM84202.1	3	GO:0005524;GO:0004672;GO:0006468	protein kinase activity;protein phosphorylation;ATP binding	SPA1-RELATED 4	Protein Kinase ;Phosphorylation
17	AX-94547219	lcl|Traes_3B_1D0018B63.1	2607	0.9015	Triticum aestivum;Brachypodium distachyon;Brachypodium distachyon;Oryza sative Japonica;Zea Mays;Sorghum bicolor;Oryza sativa indica;Triticum urartu;Sorghum bicolor;Oryza sative Japonica;Zea Mays;Setaria italica/Setaria italica;Zea Mays;Zea Mays;Oryza brachyantha;Setaria italica;Ac;;Phoenix dactylifera;Phoenix dactylifera	Triticum aestivum	0.970091	1	CDM84202.1	3	GO:0005524;GO:0004672;GO:0006468	protein kinase activity;protein phosphorylation;ATP binding	SPA1-RELATED 4	Protein Kinase ;Phosphorylation
18	AX-94425327	lcl|Traes_3B_7702026D5.1	2154	0.89	Triticum aestivum;Aegilops tauschii;Triticum urartu;Brachypodium distachyon;Oryza sative Japonica;Oryza sativa indica;Oryza sative Japonica;Sorghum bicolor/Sorghum bicolor;Setaria italica;Zea Mays/Zea Mays/Zea Mays;Oryza brachyantha;Zea Mays;Dichanthelium oligosenthes;Oryza sative Japonica;;;Ac;Oryza sative Japonica;;Oryza sative Japonica	Triticum aestivum	0.758693	0.9931	CDM83285.1	3	GO:0005524;GO:0004672;GO:0006468	protein kinase activity;protein phosphorylation;ATP binding	SCY1 2	Protein Kinase ;Phosphorylation
19	AX-94837095	lcl|Traes_5DL_CB176810F.1	2367	0.8875	Aegilops tauschii;Brachypodium distachyon;Brachypodium distachyon;Brachypodium distachyon;Bambusa balcooa;Brachypodium distachyon;Setaria italica;Setaria italica;Setaria italica;Oryza sativa indica;Oryza sative Japonica/Oryza sative Japonica;Oryza sative Japonica;Sorghum bicolor;Oryza brachyantha;Sorghum bicolor;Zea Mays;Zea Mays;Oryza sative Japonica;Dichanthelium oligosenthes;Setaria italica	Aegilops tauschii	0.815926	0.9987	EMT03180.1	3	GO:0005524;GO:0004672;GO:0006468	protein kinase activity;protein phosphorylation;ATP binding	serine threonine- kinase	Protein Kinase ;Phosphorylation
20	AX-95153132	lcl|Traes_7AS_9DEA62A9E.1	2859	0.8245	Triticum urartu;Aegilops tauschii;Brachypodium distachyon;Brachypodium distachyon;Brachypodium distachyon;Brachypodium distachyon;Brachypodium distachyon;Setaria italica;Setaria italica;Setaria italica;Brachypodium distachyon;Setaria italica/Setaria italica;Oryza sative Japonica/Oryza sative Japonica/Oryza sative Japonica;Sorghum bicolor;Oryza brachyantha;Sorghum bicolor;Zea Mays/Zea Mays;Zea May…	Triticum urartu	0.896353	0.9968	EMS60135.1	3	GO:0005524;GO:0004672;GO:0006468	protein kinase activity;protein phosphorylation;ATP binding	Serine threonine- kinase CTR1	Protein Kinase ;Phosphorylation
21	AX-95213259	lcl|Traes_5AL_857A0C6DE.1	606	0.8825	Aegilops tauschii;Hordeum vulgare;Aegilops tauschii;Aegilops tauschii;Hordeum vulgare;Brachypodium distachyon;Oryza sativa indica;Oryza sative Japonica;Oryza sative Japonica/Oryza sative Japonica/Oryza sative Japonica/Oryza sative Japonica/Oryza sative Japonica;Aegilops tauschii;Oryza brachyantha;Hordeum vulgare;Setaria italica/Setaria italica;Sorghum bicolor/Sorghum bicolor;Aegilops tauschii;Dic…	Aegilops tauschii	0.625387	0.9802	EMT20587.1	4	GO:0005524;GO:0004672;GO:0006468;GO:0009536	plastid;protein kinase activity;protein phosphorylation;ATP binding	serine threonine- kinase NAK	Protein Kinase ;Phosphorylation
22	AX-94682492	lcl|Traes_7AS_60801199D.1	1086	0.8405	Aegilops tauschii;Hordeum vulgare;Brachypodium distachyon;Oryza brachyantha;Oryza brachyantha;Oryza sative Japonica/Oryza sative Japonica/Oryza sative Japonica/Oryza sative Japonica/Oryza sativa indica/Oryza sative Japonica/Oryza sative Japonica/Oryza sative Japonica;Dichanthelium oligosenthes;Sorghum bicolor/Sorghum bicolor;Setaria italica/Setaria italica;Setaria italica;Zea Mays;Zea Mays;Zea Ma…	Aegilops tauschii	0.945355	0.9942	EMT07880.1	3	GO:0005524;GO:0004672;GO:0006468	protein kinase activity;protein phosphorylation;ATP binding	PTI1-like tyrosine- kinase At3g15890	Protein Kinase ;Phosphorylation
23	AX-95632295	lcl|Traes_7AS_60801199D.1	1086	0.8405	Aegilops tauschii;Hordeum vulgare;Brachypodium distachyon;Oryza brachyantha;Oryza brachyantha;Oryza sative Japonica/Oryza sative Japonica/Oryza sative Japonica/Oryza sative Japonica/Oryza sativa indica/Oryza sative Japonica/Oryza sative Japonica/Oryza sative Japonica;Dichanthelium oligosenthes;Sorghum bicolor/Sorghum bicolor;Setaria italica/Setaria italica;Setaria italica;Zea Mays;Zea Mays;Zea Ma…	Aegilops tauschii	0.945355	0.9942	EMT07880.1	3	GO:0005524;GO:0004672;GO:0006468	protein kinase activity;protein phosphorylation;ATP binding	PTI1-like tyrosine- kinase At3g15890	Protein Kinase ;Phosphorylation
24	AX-94960090	lcl|Traes_1AL_A80C25B62.1	1485	0.8175	Aegilops tauschii;Triticum urartu;Brachypodium distachyon	Aegilops tauschii	0.802676	0.9875	EMT15055.1	3	GO:0005524;GO:0004672;GO:0006468	protein kinase activity;protein phosphorylation;ATP binding	kinase isoform X1	Protein Kinase ;Phosphorylation
25	AX-94620168	lcl|Traes_1DL_88544B62D.1	1479	0.819	Aegilops tauschii;Triticum urartu;Brachypodium distachyon	Aegilops tauschii	0.797659	1	EMT15055.1	3	GO:0005524;GO:0004672;GO:0006468	protein kinase activity;protein phosphorylation;ATP binding	kinase isoform X1	Protein Kinase ;Phosphorylation
26	AX-95685162	lcl|Traes_5BL_9FB490A0A.1	3012	0.687	Aegilops tauschii;Aegilops tauschii;Aegilops tauschii;Aegilops tauschii;Sorghum bicolor;Aegilops tauschii;Oryza sative Japonica;Oryza sative Japonica;Oryza sativa/Oryza sative Japonica/Oryza sative Japonica/Oryza sative Japonica;Oryza sative Japonica;Oryza sativa indica;Sorghum bicolor;Aegilops tauschii;Aegilops tauschii;Sorghum bicolor;Oryza sative Japonica;Sorghum bicolor;Aegilops tauschii;Oryz…	Aegilops tauschii	0.911071	0.9811	EMT15737.1	5	GO:0005524;GO:0005739;GO:0016021;GO:0004672;GO:0006468	protein kinase activity;protein phosphorylation;integral component of membrane;ATP binding;mitochondrion	LRR receptor-like serine threonine- kinase	Protein Kinase ;Phosphorylation
27	AX-94563364	lcl|Traes_4AL_244DC5DFD.1	1818	0.779	Hordeum vulgare;Aegilops tauschii;Hordeum vulgare;Brachypodium distachyon;Oryza brachyantha;Brachypodium distachyon;Oryza sativa indica;Oryza sative Japonica;Oryza brachyantha;Oryza sative Japonica;Oryza sative Japonica/Oryza sative Japonica/Oryza sative Japonica/Oryza sative Japonica/Oryza sative Japonica/Oryza sative Japonica;Setaria italica;Setaria italica;Setaria italica;Sorghum bicolor;Sorgh…	Hordeum vulgare subsp. vulgare	0.948104	0.9495	BAJ90653.1	5	GO:0005524;GO:0005739;GO:0016021;GO:0004672;GO:0006468	protein kinase activity;protein phosphorylation;integral component of membrane;ATP binding;mitochondrion	Mitogen-activated kinase kinase kinase 1	Protein Kinase ;Phosphorylation
28	AX-94616242	lcl|Traes_XX_D2273B580.1	1941	0.879	Aegilops tauschii;Brachypodium distachyon/Brachypodium distachyon/Brachypodium distachyon;Brachypodium distachyon;Oryza sative Japonica/Oryza sative Japonica/Oryza sative Japonica/Oryza sative Japonica/Oryza sativa indica;Oryza brachyantha;Sorghum bicolor/Sorghum bicolor;Setaria italica/Setaria italica;Zea Mays/Zea Mays/Zea Mays;Dichanthelium oligosenthes;Zea Mays;Oryza sative Japonica/Oryza sati…	Aegilops tauschii	0.970032	0.9821	EMT17815.1	4	GO:0005524;GO:0016021;GO:0004672;GO:0006468	protein kinase activity;protein phosphorylation;integral component of membrane;ATP binding	Inactive receptor kinase At5g58300	Protein Kinase ;Phosphorylation
29	AX-94742692	lcl|Traes_3AL_D7F09DA59.1	1683	0.887	Aegilops tauschii;Triticum aestivum;Oryza sativa indica	Aegilops tauschii	0.85208	0.9928	EMT01365.1	5	GO:0005524;GO:0016021;GO:0016023;GO:0004672;GO:0006468	protein kinase activity;protein phosphorylation;integral component of membrane;ATP binding;cytoplasmic, membrane-bounded vesicle	LRR receptor-like serine threonine- kinase MRH1	Protein Kinase ;Phosphorylation
30	AX-94768469	lcl|Traes_2AS_5810DD9381.1	1914	0.864	Aegilops tauschii;Hordeum vulgare;Hordeum vulgare	Aegilops tauschii	0.965463	0.9886	EMT09037.1	5	GO:0005524;GO:0016021;GO:0016023;GO:0004672;GO:0006468	protein kinase activity;protein phosphorylation;integral component of membrane;ATP binding;cytoplasmic, membrane-bounded vesicle	inactive receptor kinase At5g58300	Protein Kinase ;Phosphorylation
31	AX-94793700	lcl|Traes_2BS_BDB1BA66F.1	1914	0.859	Aegilops tauschii;Hordeum vulgare;Hordeum vulgare	Aegilops tauschii	0.965463	0.9837	EMT09037.1	5	GO:0005524;GO:0016021;GO:0016023;GO:0004672;GO:0006468	protein kinase activity;protein phosphorylation;integral component of membrane;ATP binding;cytoplasmic, membrane-bounded vesicle	Inactive receptor kinase At5g58300	Protein Kinase ;Phosphorylation
32	AX-94424841	lcl|Traes_7DL_6D0B74E28.1	1959	0.852	Hordeum vulgare;Aegilops tauschii;Triticum urartu;Brachypodium distachyon;Brachypodium distachyon;Oryza sative Japonica;Oryza brachyantha;Oryza sativa indica;Setaria italica/Setaria italica;Sorghum bicolor;Dichanthelium oligosenthes;Oryza sative Japonica;Hordeum vulgare;Oryza sativa indica;Zea Mays;Zea Mays;Oryza sative Japonica/Oryza sative Japonica/Oryza sative Japonica/Oryza sative Japonica/Or…	Hordeum vulgare subsp. vulgare	0.911888	0.9755	BAK02781.1	5	GO:0005524;GO:0016021;GO:0016023;GO:0004672;GO:0006468	protein kinase activity;protein phosphorylation;integral component of membrane;ATP binding;cytoplasmic, membrane-bounded vesicle	STRUBBELIG-RECEPTOR FAMILY 8	Protein Kinase ;Phosphorylation
33	AX-94474747	lcl|Traes_4BL_80D753D88.1	273	0.8223	Triticum urartu;Hordeum vulgare;Brachypodium distachyon;Sorghum bicolor/Sorghum bicolor;Zea Mays/Zea Mays/Zea Mays/Zea Mays;Setaria italica/Setaria italica;Zea Mays;Zea Mays/Zea Mays/Zea Mays/Zea Mays;Oryza brachyantha;Oryza sativa indica;Oryza sative Japonica/Oryza sative Japonica/Oryza sative Japonica/Oryza sative Japonica;Oryza sative Japonica;Oryza sative Japonica/Oryza sative Japonica	Triticum urartu	0.276596	0.967	EMS58501.1	4	GO:0005524;GO:0004672;GO:0016021;GO:0016023	protein kinase activity;protein phosphorylation;cytoplasmic, membrane-bounded vesicle;integral component of membrane	Receptor kinase At5g24010	Protein Kinase ;Phosphorylation
34	AX-94425541	lcl|Traes_1DL_8B7B9A303.1	1800	0.944	Hordeum vulgare;Brachypodium distachyon;Brachypodium distachyon	Hordeum vulgare subsp. vulgare	0.849858	0.995	BAK08115.1	6	GO:0005524;GO:0004672;GO:0006468;GO:0050821;GO:0010287;GO:1902171	regulation of tocopherol cyclase activity;protein kinase activity;plastoglobule;protein phosphorylation;ATP binding;protein stabilization	ABC1-like partial	Protein Kinase ;Phosphorylation
35	AX-94637605	lcl|Traes_5AL_D5A6761A8.1	2427	0.9045	Triticum urartu;Hordeum vulgare;Aegilops tauschii;Brachypodium distachyon;Oryza brachyantha;Oryza sative Japonica/Oryza sative Japonica/Oryza sative Japonica;Setaria italica;Setaria italica/Setaria italica;Sorghum bicolor/Sorghum bicolor;Zea Mays/Zea Mays;Dichanthelium oligosenthes;Sorghum bicolor;Sorghum bicolor;;Phoenix dactylifera;Phoenix dactylifera;Zea Mays/Zea Mays/Zea Mays;;;Phoenix dactyl…	Triticum urartu	0.857143	0.9853	EMS47176.1	7	GO:0003676;GO:0005524;GO:0005737;GO:0005096;GO:0004672;GO:0006468;GO:0043547	cytoplasm;protein kinase activity;nucleic acid binding;protein phosphorylation;positive regulation of GTPase activity;ATP binding;GTPase activator activity	ADP-ribosylation factor GTPase-activating AGD3	Protein Kinase ;Phosphorylation
36	AX-94408063	lcl|Traes_5DL_60B753AC9.1	1104	0.919	Hordeum vulgare/Hordeum vulgare;Brachypodium distachyon/Brachypodium distachyon;Triticum urartu;Setaria italica/Setaria italica/Setaria italica/Setaria italica/Setaria italica;Setaria italica;Dichanthelium oligosenthes;Zea Mays/Zea Mays/Zea Mays/Zea Mays;Sorghum bicolor/Sorghum bicolor;Zea Mays/Zea Mays;Bambusa multiplex var. riviereorum;Oryza sative Japonica/Oryza sative Japonica/Oryza sative Ja…	Hordeum vulgare subsp. vulgare	0.93733	0.9826	BAJ87206.1	3	GO:0005524;GO:0018108;GO:0004713	protein tyrosine kinase activity;peptidyl-tyrosine phosphorylation;ATP binding	PTI1-like tyrosine- kinase 3	Protein tyrosine kinase ;Phosphorylation
37	AX-94491964	lcl|Traes_5BL_04D6A2A15.1	1095	0.913	Hordeum vulgare/Hordeum vulgare;Triticum urartu;Brachypodium distachyon/Brachypodium distachyon;Setaria italica/Setaria italica/Setaria italica/Setaria italica/Setaria italica;Setaria italica;Dichanthelium oligosenthes;Zea Mays/Zea Mays/Zea Mays/Zea Mays;Zea Mays/Zea Mays;Sorghum bicolor/Sorghum bicolor;Bambusa multiplex var. riviereorum;Oryza sative Japonica/Oryza sative Japonica/Oryza sative Ja…	Hordeum vulgare subsp. vulgare	0.997275	0.9699	BAJ87206.1;BAJ84876.1	3	GO:0005524;GO:0018108;GO:0004713	protein tyrosine kinase activity;peptidyl-tyrosine phosphorylation;ATP binding	PTI1-like tyrosine- kinase 3	Protein tyrosine kinase ;Phosphorylation
38	AX-95002541	lcl|Traes_5DL_04D6E2AB8.1	2832	0.8105	Triticum urartu;Hordeum vulgare;Brachypodium distachyon;Setaria italica/Setaria italica;Dichanthelium oligosenthes;Sorghum bicolor/Sorghum bicolor;Oryza brachyantha;Oryza sative Japonica/Oryza sative Japonica/Oryza sative Japonica/Oryza sative Japonica/Oryza sative Japonica/Oryza sative Japonica;Zea Mays;Oryza sativa indica/Oryza sative Japonica;/;Phoenix dactylifera/Phoenix dactylifera/Phoenix d…	Triticum urartu	0.749786	0.9806	EMS50838.1	4	GO:0005524;GO:0016021;GO:0004674;GO:0006468	protein serine/threonine kinase activity;protein phosphorylation;integral component of membrane;ATP binding	LRR receptor-like serine threonine- kinase RPK2	Protein serine/threonine kinase;Phosphorylation
39	AX-94504536	lcl|Traes_1AL_F171CDC68.1	2835	0.7285	Aegilops tauschii;;	Aegilops tauschii	1.02495	0.9545	EMT05020.1	4	GO:0005524;GO:0016021;GO:0004674;GO:0006468	protein serine/threonine kinase activity;protein phosphorylation;integral component of membrane;ATP binding	probable LRR receptor-like serine threonine- kinase At1g06840	Protein serine/threonine kinase;Phosphorylation
40	AX-94766336	lcl|Traes_1AS_097B121E3.1	1911	0.7735	Aegilops tauschii;Triticum aestivum;Hordeum vulgare	Aegilops tauschii	0.970297	0.8455	EMT11930.1	6	GO:0005524;GO:0016021;GO:0016023;GO:0004674;GO:0006468;GO:0030247	cytoplasmic, membrane-bounded vesicle;protein serine/threonine kinase activity;polysaccharide binding;protein phosphorylation;integral component of membrane;ATP binding	receptor kinase	Protein serine/threonine kinase;Phosphorylation
41	AX-94631457	lcl|Traes_1AS_AC509D7F5.1	1668	0.884	Triticum urartu;Brachypodium distachyon;Oryza sativa indica	Triticum urartu	0.754564	0.9892	EMS53821.1	4	GO:0005524;GO:0004674;GO:0006468;GO:0009536	plastid;protein serine/threonine kinase activity;protein phosphorylation;ATP binding	kinase chloroplastic	Protein serine/threonine kinase;Phosphorylation
42	AX-95214734	lcl|Traes_1BL_8C9675BDC.1	1527	0.9125	Hordeum vulgare;Brachypodium distachyon;Oryza sative Japonica	Hordeum vulgare subsp. vulgare	1.00197	0.9686	BAJ85729.1	4	GO:0005524;GO:0016021;GO:0004674;GO:0006468	protein serine/threonine kinase activity;protein phosphorylation;integral component of membrane;ATP binding	probable receptor kinase At2g42960	Protein serine/threonine kinase;Phosphorylation
43	AX-94507617	lcl|Traes_2AL_D1FBC1F7A.1	1857	0.87	Hordeum vulgare;Brachypodium distachyon;Oryza sative Japonica	Hordeum vulgare subsp. vulgare	0.824	0.9725	BAJ88956.1;BAJ97691.1	4	GO:0005524;GO:0016021;GO:0004674;GO:0006468	protein serine/threonine kinase activity;protein phosphorylation;integral component of membrane;ATP binding	receptor-like serine threonine- kinase ALE2	Protein serine/threonine kinase;Phosphorylation
44	AX-94781925	lcl|Traes_2AS_72C4C0EAC.1	828	0.7925	Triticum urartu;Hordeum vulgare;Hordeum vulgare	Triticum urartu	0.694362	0.9316	EMS68691.1	7	GO:0005524;GO:0009506;GO:0016021;GO:0004674;GO:0006468;GO:0006952;GO:0005886	protein serine/threonine kinase activity;plasma membrane;plasmodesma;defense response;protein phosphorylation;integral component of membrane;ATP binding	cysteine-rich receptor kinase 10	Protein serine/threonine kinase;Phosphorylation
45	AX-95124569	lcl|Traes_2BS_B82978D35.1	1836	0.7715	Hordeum vulgare;Brachypodium distachyon;Brachypodium distachyon	Hordeum vulgare subsp. vulgare	1.00824	0.951	BAJ93885.1	8	GO:0005524;GO:0009506;GO:0016021;GO:0044763;GO:0004674;GO:0006468;GO:0006952;GO:0005886	protein serine/threonine kinase activity;plasma membrane;plasmodesma;single-organism cellular process;defense response;protein phosphorylation;integral component of membrane;ATP binding	receptor kinase 4	Protein serine/threonine kinase;Phosphorylation
46	AX-95081103	lcl|Traes_2DS_C2E9D89CF.1	1788	0.8195	Hordeum vulgare;Hordeum vulgare;Aegilops tauschii	Hordeum vulgare subsp. vulgare	0.700824	0.9765	BAK00132.1	10	GO:0005524;GO:0009506;GO:0005515;GO:0048544;GO:0016021;GO:0016023;GO:0004674;GO:0006468;GO:0006952;GO:0005886	cytoplasmic, membrane-bounded vesicle;protein serine/threonine kinase activity;plasma membrane;plasmodesma;recognition of pollen;defense response;protein phosphorylation;integral component of membrane;protein binding;ATP binding	G-type lectin S-receptor-like serine threonine- kinase B120	Protein serine/threonine kinase;Phosphorylation
47	AX-94691114	lcl|Traes_2DS_E036793DB.1	2181	0.8295	Aegilops tauschii;Hordeum vulgare;Hordeum vulgare	Aegilops tauschii	0.884428	0.9986	EMT30477.1	6	GO:0005524;GO:0048544;GO:0016021;GO:0004674;GO:0006468;GO:0005886	protein serine/threonine kinase activity;plasma membrane;recognition of pollen;protein phosphorylation;integral component of membrane;ATP binding	G-type lectin S-receptor-like serine threonine- kinase At2g19130	Protein serine/threonine kinase;Phosphorylation
48	AX-94996868	lcl|Traes_3AS_2A0765E10.1	837	0.909	Triticum urartu;Aegilops tauschii;Hordeum vulgare;Hordeum vulgare;Brachypodium distachyon;Dichanthelium oligosenthes;Zea Mays/Zea Mays;Zea Mays/Zea Mays;Sorghum bicolor/Sorghum bicolor;Setaria italica/Setaria italica;Oryza brachyantha/Oryza brachyantha;Oryza sative Japonica/Oryza sative Japonica/Oryza sative Japonica/Oryza sativa indica/Oryza sative Japonica;;Ac;Phoenix dactylifera;Malus Dichanth…	Triticum urartu	0.880866	0.9918	EMS58860.1	3	GO:0005524;GO:0004674;GO:0006468	protein serine/threonine kinase activity;protein phosphorylation;ATP binding	serine threonine- kinase HT1-like	Protein serine/threonine kinase;Phosphorylation
49	AX-94771710	lcl|Traes_3DL_B04ECA285.1	1194	0.903	Triticum urartu;Hordeum vulgare;Oryza brachyantha;Brachypodium distachyon;Oryza sative Japonica/Oryza sative Japonica/Oryza sative Japonica/Oryza sative Japonica/Oryza sative Japonica/Oryza sative Japonica;Oryza sativa indica;Setaria italica;Zea Mays/Zea Mays/Zea Mays;Setaria italica;Zea Mays/Zea Mays;Hordeum vulgare;Brachypodium distachyon;Oryza sative Japonica;Oryza sativa indica;Aegilops tausc…	Triticum urartu	0.822314	0.9925	EMS62361.1	4	GO:0005524;GO:0016021;GO:0004674;GO:0006468	protein serine/threonine kinase activity;protein phosphorylation;integral component of membrane;ATP binding	serine threonine- kinase CDL1-like	Protein serine/threonine kinase;Phosphorylation
50	AX-94795723	lcl|Traes_3DS_4A5A10D06.1	792	0.721	Triticum aestivum/Triticum aestivum;Triticum aestivum;Aegilops tauschii;Aegilops tauschii;Brachypodium distachyon;Hordeum vulgare;Oryza sative Japonica;Oryza sative Japonica/Oryza sative Japonica/Oryza sative Japonica;Brachypodium distachyon;Setaria italica;Sorghum bicolor;Setaria italica;Oryza brachyantha;Oryza brachyantha;Oryza sative Japonica;Oryza sative Japonica;Oryza sativa indica;Oryza sat…	Triticum aestivum	0.391374	0.9469	CBI75522.1;CDM80258.1	4	GO:0005524;GO:0016021;GO:0004674;GO:0006468	protein serine/threonine kinase activity;protein phosphorylation;integral component of membrane;ATP binding	receptor kinase	Protein serine/threonine kinase;Phosphorylation
51	AX-94512414	lcl|Traes_4AL_26308ED6D.1	2472	0.782	Sorghum bicolor;Aegilops tauschii;Brachypodium distachyon;Hordeum vulgare;Oryza sative Japonica/Oryza sative Japonica/Oryza sative Japonica/Oryza sative Japonica;Brachypodium distachyon;Aegilops tauschii;Oryza brachyantha;Brachypodium distachyon;Oryza sative Japonica;Aegilops tauschii;Oryza sative Japonica/Oryza sative Japonica/Oryza sative Japonica;Aegilops tauschii;Oryza sativa indica;Brachypod…	Sorghum bicolor	0.937793	0.8123	KXG21582.1	7	GO:0005524;GO:0048544;GO:0016021;GO:0016023;GO:0004674;GO:0006468;GO:0005886	cytoplasmic, membrane-bounded vesicle;protein serine/threonine kinase activity;plasma membrane;recognition of pollen;protein phosphorylation;integral component of membrane;ATP binding	serine threonine- kinase receptor	Protein serine/threonine kinase;Phosphorylation
52	AX-95197339	lcl|Traes_4BL_CC2A8D056.1	756	0.9075	Oryza brachyantha;Oryza sative Japonica/Oryza sative Japonica/Oryza sative Japonica/Oryza sative Japonica/Oryza sativa indica/Oryza sative Japonica/Oryza sative Japonica;Sorghum bicolor/Sorghum bicolor;Setaria italica/Setaria italica;Zea Mays/Zea Mays/Zea Mays/Zea Mays;Zea Mays;Aegilops tauschii;Brachypodium distachyon;Oryza sative Japonica;Oryza sative Japonica;Ac;Oryza sativa indica;Brachypodiu…	Oryza brachyantha	0.672	0.9643	XP_006649431.1	3	GO:0005524;GO:0004674;GO:0006468	protein serine/threonine kinase activity;protein phosphorylation;ATP binding	probable receptor kinase At5g56460	Protein serine/threonine kinase;Phosphorylation
53	AX-95257633	lcl|Traes_4BS_3D465EE8F.1	2550	0.7945	Aegilops tauschii;Brachypodium distachyon;Triticum urartu;Dichanthelium oligosenthes;;Hordeum vulgare;Nelumbo nucifera;Nto;Nicotiana sylvestris;Solanum Triticum urartuberosum;CapSetaria italicacum annuum;Solanum pennellii;Solanum lycoperSetaria italicacum;Fragaria vesca subsp. vesca;NTriticum aestivum/NTriticum aestivum;Dc S/Dc S;Populus euphratica;Cucumis sativus/Cucumis sativus;Mimulus guTritic…	Aegilops tauschii	0.970131	0.9594	EMT14311.1	4	GO:0005524;GO:0016021;GO:0004674;GO:0006468	protein serine/threonine kinase activity;protein phosphorylation;integral component of membrane;ATP binding	probable receptor kinase TMK1	Protein serine/threonine kinase;Phosphorylation
54	AX-95210025	lcl|Traes_5AL_BC7DEEA21.1	1290	0.9285	Triticum aestivum;Triticum urartu;Hordeum vulgare/Hordeum vulgare;Aegilops tauschii;Brachypodium distachyon;Brachypodium distachyon;Brachypodium distachyon;Oryza sative Japonica/Oryza sative Japonica;Oryza sative Japonica/Oryza sative Japonica/Oryza sative Japonica/Oryza sative Japonica/Oryza sativa indica/Oryza sative Japonica/Oryza sative Japonica;Sorghum bicolor/Sorghum bicolor;Zea Mays/Zea Ma…	Triticum aestivum	0.635155	1	AAW31855.1	4	GO:0005524;GO:0009507;GO:0004674;GO:0006468	chloroplast;protein serine/threonine kinase activity;protein phosphorylation;ATP binding	Serine threonine- kinase TOUSLED	Protein serine/threonine kinase;Phosphorylation
55	AX-94519749	lcl|Traes_5BL_CE8B75509.1	3372	0.7925	Hordeum vulgare;Triticum urartu;Brachypodium distachyon;Setaria italica/Setaria italica;Dichanthelium oligosenthes;Sorghum bicolor/Sorghum bicolor;Oryza brachyantha;Oryza sative Japonica/Oryza sative Japonica/Oryza sative Japonica/Oryza sative Japonica/Oryza sative Japonica/Oryza sative Japonica;Zea Mays;Oryza sativa indica/Oryza sative Japonica;/;Phoenix dactylifera/Phoenix dactylifera/Phoenix d…	Hordeum vulgare subsp. vulgare	0.970789	0.9549	BAK01468.1	4	GO:0005524;GO:0016021;GO:0004674;GO:0006468	protein serine/threonine kinase activity;protein phosphorylation;integral component of membrane;ATP binding	LRR receptor-like serine threonine- kinase RPK2	Protein serine/threonine kinase;Phosphorylation
56	AX-94635105	lcl|Traes_5BS_65DF60DCB.1	1089	0.8045	Aegilops tauschii;Brachypodium distachyon;Brachypodium distachyon;Triticum aestivum;Aegilops tauschii;Aegilops tauschii;Aegilops tauschii;Oryza sativa indica;Oryza sativa indica;Oryza sativa indica;Brachypodium distachyon;Oryza officinalis;Aegilops tauschii;Brachypodium distachyon;Brachypodium distachyon;Brachypodium distachyon;Oryza sativa indica;Brachypodium distachyon/Brachypodium distachyon;O…	Aegilops tauschii	0.779449	0.9807	EMT31453.1	5	GO:0005524;GO:0016021;GO:0016023;GO:0004674;GO:0006468	cytoplasmic, membrane-bounded vesicle;protein serine/threonine kinase activity;protein phosphorylation;integral component of membrane;ATP binding	LRR receptor-like serine threonine- kinase	Protein serine/threonine kinase;Phosphorylation
57	AX-94736835	lcl|Traes_5DL_91EFA6E79.1	2418	0.817	Aegilops tauschii;Triticum urartu;Setaria italica;Sorghum bicolor/Sorghum bicolor;Aegilops tauschii;Triticum urartu;Hordeum vulgare;Brachypodium distachyon/Brachypodium distachyon;Brachypodium distachyon/Brachypodium distachyon/Brachypodium distachyon;Zea Mays/Zea Mays/Zea Mays/Zea Mays/Zea Mays/Zea Mays;Dichanthelium oligosenthes;Setaria italica/Setaria italica;Dichanthelium oligosenthes;Oryza b…	Aegilops tauschii	0.975186	1	EMT24819.1	7	GO:0005524;GO:0048544;GO:0016021;GO:0016023;GO:0004674;GO:0006468;GO:0005886	cytoplasmic, membrane-bounded vesicle;protein serine/threonine kinase activity;plasma membrane;recognition of pollen;protein phosphorylation;integral component of membrane;ATP binding	receptor kinase 1	Protein serine/threonine kinase;Phosphorylation
58	AX-95629023	lcl|Traes_6BL_311164D22.1	1227	0.7845	Triticum urartu;Aegilops tauschii;Brachypodium distachyon;Brachypodium distachyon;Brachypodium distachyon;Brachypodium distachyon;Oryza sative Japonica;Oryza sative Japonica;Oryza sative Japonica/Oryza sative Japonica/Oryza sative Japonica;Oryza sative Japonica;Oryza sative Japonica;Oryza sative Japonica/Oryza sative Japonica;Oryza sative Japonica;Oryza sative Japonica;Oryza sative Japonica/Oryza…	Triticum urartu	0.398048	0.9728	EMS63727.1	3	GO:0005524;GO:0004674;GO:0006468	protein serine/threonine kinase activity;protein phosphorylation;ATP binding	serine threonine- kinase yakA	Protein serine/threonine kinase;Phosphorylation
59	AX-94585983	lcl|Traes_6DL_5CCC8021D.1	3315	0.7885	Aegilops tauschii;Hordeum vulgare;Hordeum vulgare;Oryza sative Japonica;Oryza sative Japonica/Oryza sative Japonica/Oryza sative Japonica/Oryza sative Japonica;Aegilops tauschii;Oryza sative Japonica;Brachypodium distachyon;Oryza sativa indica;Oryza sative Japonica;Oryza sative Japonica;Oryza sative Japonica;Oryza brachyantha;Oryza sativa indica;Brachypodium distachyon;Brachypodium distachyon;Aeg…	Aegilops tauschii	1.03078	0.9683	EMT26014.1	5	GO:0005524;GO:0016021;GO:0016023;GO:0004674;GO:0006468	cytoplasmic, membrane-bounded vesicle;protein serine/threonine kinase activity;protein phosphorylation;integral component of membrane;ATP binding	LRR receptor-like serine threonine- kinase	Protein serine/threonine kinase;Phosphorylation
60	AX-94939475	lcl|Traes_6DS_74F42074B.1	3444	0.754	Aegilops tauschii;Oryza sative Japonica;Oryza sative Japonica/Oryza sative Japonica/Oryza sative Japonica/Oryza sative Japonica/Oryza sative Japonica;Setaria italica;Setaria italica;Oryza sativa indica;Sorghum bicolor/Sorghum bicolor;Oryza sative Japonica;Sorghum bicolor;Sorghum bicolor;Oryza sativa indica;Zea Mays;Zea Mays/Zea Mays;Aegilops tauschii;Setaria italica/Setaria italica;Oryza sative J…	Aegilops tauschii	1	0.9888	EMT09448.1	5	GO:0005524;GO:0016021;GO:0016023;GO:0004674;GO:0006468	cytoplasmic, membrane-bounded vesicle;protein serine/threonine kinase activity;protein phosphorylation;integral component of membrane;ATP binding	probable LRR receptor-like serine threonine- kinase At3g47570	Protein serine/threonine kinase;Phosphorylation
61	AX-94517730	lcl|Traes_7AS_28B4987F0.1	2571	0.7525	Aegilops tauschii;Oryza sativa indica;Oryza brachyantha;Oryza sative Japonica/Oryza sative Japonica/Oryza sative Japonica/Oryza sative Japonica;Oryza sative Japonica;Oryza sativa indica;Oryza sative Japonica/Oryza sative Japonica/Oryza sative Japonica/Oryza sative Japonica;Oryza sative Japonica;Brachypodium distachyon;Sorghum bicolor;Sorghum bicolor;Sorghum bicolor/Sorghum bicolor;Setaria italica…	Aegilops tauschii	0.772768	0.9673	EMT07205.1	5	GO:0005524;GO:0016021;GO:0016023;GO:0004674;GO:0006468	cytoplasmic, membrane-bounded vesicle;protein serine/threonine kinase activity;protein phosphorylation;integral component of membrane;ATP binding	probable LRR receptor-like serine threonine- kinase At3g47570	Protein serine/threonine kinase;Phosphorylation
62	AX-94496718	lcl|Traes_7BL_E42AD3557.1	2346	0.775	Brachypodium distachyon;Brachypodium distachyon;Setaria italica;Setaria italica/Setaria italica;Sorghum bicolor;Sorghum bicolor;Sorghum bicolor/Sorghum bicolor;Sorghum bicolor;Sorghum bicolor;Sorghum bicolor;Sorghum bicolor;Sorghum bicolor;Sorghum bicolor;Sorghum bicolor;Sorghum bicolor;Setaria italica;Sorghum bicolor;Sorghum bicolor;Sorghum bicolor;Oryza sative Japonica/Oryza sative Japonica	Brachypodium distachyon	0.765166	0.8939	KQK16657.1	5	GO:0005524;GO:0016757;GO:0016021;GO:0004674;GO:0006468	protein serine/threonine kinase activity;transferase activity, transferring glycosyl groups;protein phosphorylation;integral component of membrane;ATP binding	receptor kinase At3g47110	Protein serine/threonine kinase;Phosphorylation
63	AX-94565969	lcl|Traes_7DL_BA070550D.1	1617	0.8795	Hordeum vulgare;Hordeum vulgare;Brachypodium distachyon;Brachypodium distachyon;Aegilops tauschii;Triticum urartu;Oryza brachyantha;Oryza sativa indica;Oryza sative Japonica/Oryza sative Japonica;Oryza sative Japonica/Oryza sative Japonica/Oryza sative Japonica/Oryza sative Japonica/Oryza sative Japonica/Oryza sative Japonica;Oryza sative Japonica;Setaria italica/Setaria italica;Sorghum bicolor;S…	Hordeum vulgare subsp. vulgare	0.981273	0.9561	BAK02644.1	3	GO:0005524;GO:0004674;GO:0006468	protein serine/threonine kinase activity;protein phosphorylation;ATP binding	receptor-like cytosolic serine threonine- kinase RBK1 isoform X2	Protein serine/threonine kinase;Phosphorylation
64	AX-94906027	lcl|Traes_7DL_F9C6F0137.1	1812	0.801	Hordeum vulgare;Aegilops tauschii;Brachypodium distachyon;Oryza sative Japonica/Oryza sative Japonica/Oryza sative Japonica/Oryza sative Japonica/Oryza sative Japonica/Oryza sative Japonica/Oryza sative Japonica;Oryza sativa indica;Oryza brachyantha;Brachypodium distachyon;Setaria italica;Setaria italica/Setaria italica;Sorghum bicolor;Sorghum bicolor;Zea Mays/Zea Mays;Zea Mays;Zea Mays;Zea Mays;…	Hordeum vulgare subsp. vulgare	1	0.9505	BAK05434.1	5	GO:0005524;GO:0002238;GO:0004674;GO:0006468;GO:0006950	protein serine/threonine kinase activity;response to stress;response to molecule of fungal origin;protein phosphorylation;ATP binding	probable receptor-like serine threonine- kinase At5g57670	Protein serine/threonine kinase;Phosphorylation
65	AX-94948602	lcl|Traes_7DS_C268073F4.1	1254	0.761	Aegilops tauschii;Triticum urartu;Hordeum vulgare;Brachypodium distachyon;Oryza sative Japonica/Oryza sative Japonica/Oryza sative Japonica/Oryza sative Japonica/Oryza sative Japonica/Oryza sative Japonica;Sorghum bicolor/Sorghum bicolor;Oryza brachyantha/Oryza brachyantha;Setaria italica;Setaria italica/Setaria italica/Setaria italica/Setaria italica;Oryza sativa indica;Zea Mays/Zea Mays;Zea May…	Aegilops tauschii	0.750452	0.8675	EMT27774.1	3	GO:0005524;GO:0004674;GO:0006468	protein serine/threonine kinase activity;protein phosphorylation;ATP binding	Cyclin-dependent kinase F-4	Protein serine/threonine kinase;Phosphorylation
66	AX-94784779	lcl|Traes_XX_18C786B4F.1	1857	0.9535	Aegilops tauschii;Hordeum vulgare;Brachypodium distachyon;Brachypodium distachyon;Triticum urartu;Oryza sative Japonica/Oryza sative Japonica;Setaria italica;Setaria italica;Oryza sative Japonica;Sorghum bicolor;Zea Mays/Zea Mays/Zea Mays;Oryza brachyantha;Sorghum bicolor;Oryza sativa indica;Zea Mays/Zea Mays;Zea Mays;Zea Mays/Zea Mays;Zea Mays;Oryza sative Japonica;Oryza sative Japonica	Aegilops tauschii	0.74159	0.9979	EMT10712.1	5	GO:0005524;GO:0016021;GO:0004674;GO:0006468;GO:0009536	plastid;protein serine/threonine kinase activity;protein phosphorylation;integral component of membrane;ATP binding	proline-rich receptor kinase PERK1	Protein serine/threonine kinase;Phosphorylation
67	AX-94398741	lcl|Traes_XX_1AFB5FDB3.1	1140	0.86	Hordeum vulgare;Hordeum vulgare;Aegilops tauschii;Brachypodium distachyon;Oryza brachyantha;Oryza sativa indica;Oryza sative Japonica/Oryza sative Japonica/Oryza sative Japonica/Oryza sative Japonica;Setaria italica;Setaria italica;Sorghum bicolor/Sorghum bicolor/Sorghum bicolor;Triticum urartu;Zea Mays/Zea Mays;Zea Mays;Zea Mays;Brachypodium distachyon;;Dc S/Dc S/Dc S;Vernicia fordii;Prunus mume…	Hordeum vulgare subsp. vulgare	0.93299	0.9972	BAK01060.1	3	GO:0005524;GO:0004674;GO:0006468	protein serine/threonine kinase activity;protein phosphorylation;ATP binding	serine threonine- kinase HT1-like	Protein serine/threonine kinase;Phosphorylation
68	AX-95124555	lcl|Traes_XX_5E99835CC.1	2502	0.7785	Aegilops tauschii;Brachypodium distachyon;Oryza brachyantha/Oryza brachyantha;Oryza sativa indica/Oryza sativa indica;Oryza sative Japonica/Oryza sative Japonica/Oryza sative Japonica/Oryza sative Japonica/Oryza sative Japonica/Oryza sative Japonica/Oryza sative Japonica;Oryza sative Japonica;Setaria italica;Dichanthelium oligosenthes;Sorghum bicolor;Sorghum bicolor;Setaria italica;Zea Mays/Zea M…	Aegilops tauschii	1	0.9976	EMT20821.1	4	GO:0005524;GO:0016021;GO:0004674;GO:0006468	protein serine/threonine kinase activity;protein phosphorylation;integral component of membrane;ATP binding	receptor kinase TMK1-like	Protein serine/threonine kinase;Phosphorylation
69	AX-95075852	lcl|Traes_2DL_FB9CCBE3D.1	1146	0.788	Aegilops tauschii;Aegilops tauschii;Brachypodium distachyon	Aegilops tauschii	0.719266	0.9643	EMT00411.1	11	GO:0005524;GO:0009506;GO:0048544;GO:0006508;GO:0016021;GO:0016023;GO:0008234;GO:0004674;GO:0006468;GO:0006952;GO:0005886	cytoplasmic, membrane-bounded vesicle;protein serine/threonine kinase activity;plasma membrane;plasmodesma;cysteine-type peptidase activity;recognition of pollen;defense response;protein phosphorylation;integral component of membrane;ATP binding;proteolysis	serine threonine- kinase receptor	Protein serine/threonine kinase;Phosphorylation
70	AX-95161581	lcl|Traes_XX_A30C2AE92.1	1527	0.925	Hordeum vulgare;Brachypodium distachyon;Oryza sative Japonica/Oryza sative Japonica/Oryza sative Japonica/Oryza sative Japonica/Oryza sative Japonica;Oryza sative Japonica;Oryza sativa indica;Oryza brachyantha;Oryza sative Japonica;Setaria italica;Brachypodium distachyon;Setaria italica;Setaria italica/Setaria italica/Setaria italica;Sorghum bicolor/Sorghum bicolor/Sorghum bicolor;Zea Mays/Zea Ma…	Hordeum vulgare subsp. vulgare	1.00197	0.9823	BAJ85729.1	4	GO:0005524;GO:0016021;GO:0004674;GO:0006468	protein serine/threonine kinase activity;protein phosphorylation;integral component of membrane;ATP binding	probable receptor kinase At2g42960	Protein serine/threonine kinase;Phosphorylation
71	AX-94664571	lcl|Traes_XX_A30C2AE92.1	1527	0.925	Hordeum vulgare;Brachypodium distachyon;Oryza sative Japonica/Oryza sative Japonica/Oryza sative Japonica/Oryza sative Japonica/Oryza sative Japonica;Oryza sative Japonica;Oryza sativa indica;Oryza brachyantha;Oryza sative Japonica;Setaria italica;Brachypodium distachyon;Setaria italica;Setaria italica/Setaria italica/Setaria italica;Sorghum bicolor/Sorghum bicolor/Sorghum bicolor;Zea Mays/Zea Ma…	Hordeum vulgare subsp. vulgare	1.00197	0.9823	BAJ85729.1	4	GO:0005524;GO:0016021;GO:0004674;GO:0006468	protein serine/threonine kinase activity;protein phosphorylation;integral component of membrane;ATP binding	probable receptor kinase At2g42960	Protein serine/threonine kinase;Phosphorylation
72	AX-94521484	lcl|Traes_3B_D8336810E.1	1221	0.8115	Hordeum vulgare;Triticum aestivum;Aegilops tauschii;Brachypodium distachyon;Brachypodium distachyon;Brachypodium distachyon;Sorghum bicolor;Zea Mays;Zea Mays;Zea Mays;Sorghum bicolor;Ac;Setaria italica;Dichanthelium oligosenthes;Phoenix dactylifera;Nicotiana sylvestris;;Sorghum bicolor;Zea Mays/Zea Mays;NTriticum aestivum	Hordeum vulgare subsp. vulgare	0.408624	0.9925	BAJ93703.1	6	GO:0005524;GO:0042626;GO:0055085;GO:0016021;GO:0004674;GO:0006468	transmembrane transport;protein serine/threonine kinase activity;protein phosphorylation;integral component of membrane;ATP binding;ATPase activity, coupled to transmembrane movement of substances	LRR receptor-like serine threonine- kinase At1g67720	Protein serine/threonine kinase;Phosphorylation
73	AX-94888299	lcl|Traes_XX_0AECACBF7.1	1590	0.8965	Hordeum vulgare;Triticum urartu;Brachypodium distachyon;Oryza sativa indica;Dichanthelium oligosenthes;Setaria italica/Setaria italica;Oryza sative Japonica/Oryza sative Japonica/Oryza sative Japonica;Oryza sative Japonica/Oryza sative Japonica/Oryza sative Japonica/Oryza sative Japonica/Oryza sative Japonica;Oryza brachyantha;Oryza brachyantha;Sorghum bicolor/Sorghum bicolor;Saccharum hybrid cul…	Hordeum vulgare subsp. vulgare	0.880597	0.9831	BAJ85388.1	6	GO:0005634;GO:0004842;GO:0005737;GO:0070696;GO:0016874;GO:0016567	cytoplasm;transmembrane receptor protein serine/threonine kinase binding;protein ubiquitination;ubiquitin-protein transferase activity;nucleus;ligase activity	U-box domain-containing 12	Protein serine/threonine kinase binding;protein ubiquitination
74	AX-94490405	lcl|Traes_3AS_A2CECBF17.1	729	0.908	Triticum aestivum;Hordeum vulgare;Brachypodium distachyon/Brachypodium distachyon;Aegilops tauschii;Triticum urartu;Zea Mays;Sorghum bicolor;Setaria italica/Setaria italica;Zea Mays/Zea Mays;Sorghum bicolor;Oryza brachyantha;Oryza sative Japonica/Oryza sative Japonica/Oryza sative Japonica/Oryza sative Japonica/Oryza sative Japonica/Oryza sative Japonica;Zea Mays;Oryza sativa indica;Zea Mays/Zea …	Triticum aestivum	0.362146	0.9959	CDM80036.1	6	GO:0005524;GO:0004713;GO:0016021;GO:0004674;GO:0006468;GO:0009536	plastid;protein serine/threonine kinase activity;protein tyrosine kinase activity;protein phosphorylation;integral component of membrane;ATP binding	Proline-rich receptor kinase PERK8	Protein serine/threonine kinase;Phosphorylation
75	AX-94833439	lcl|Traes_3AS_A2CECBF17.1	729	0.908	Triticum aestivum;Hordeum vulgare;Brachypodium distachyon/Brachypodium distachyon;Aegilops tauschii;Triticum urartu;Zea Mays;Sorghum bicolor;Setaria italica/Setaria italica;Zea Mays/Zea Mays;Sorghum bicolor;Oryza brachyantha;Oryza sative Japonica/Oryza sative Japonica/Oryza sative Japonica/Oryza sative Japonica/Oryza sative Japonica/Oryza sative Japonica;Zea Mays;Oryza sativa indica;Zea Mays/Zea …	Triticum aestivum	0.362146	0.9959	CDM80036.1	6	GO:0005524;GO:0004713;GO:0016021;GO:0004674;GO:0006468;GO:0009536	plastid;protein serine/threonine kinase activity;protein tyrosine kinase activity;protein phosphorylation;integral component of membrane;ATP binding	Proline-rich receptor kinase PERK8	Protein serine/threonine kinase;Phosphorylation
76	AX-95081630	lcl|Traes_3B_1E57A34C8.1	1392	0.882	Triticum aestivum;Hordeum vulgare;Brachypodium distachyon/Brachypodium distachyon;Setaria italica/Setaria italica;Oryza sative Japonica/Oryza sative Japonica/Oryza sative Japonica/Oryza sative Japonica/Oryza sative Japonica/Oryza sative Japonica;Oryza brachyantha;Oryza sativa indica;Zea Mays/Zea Mays;Sorghum bicolor;Zea Mays;Zea Mays;Zea Mays/Zea Mays;Sorghum bicolor;Oryza brachyantha/Oryza brach…	Triticum aestivum	0.691505	0.9978	CDM80036.1	6	GO:0005524;GO:0004713;GO:0016021;GO:0004674;GO:0006468;GO:0009536	plastid;protein serine/threonine kinase activity;protein tyrosine kinase activity;protein phosphorylation;integral component of membrane;ATP binding	proline-rich receptor kinase PERK8	Protein serine/threonine kinase;Phosphorylation
77	AX-95199326	lcl|Traes_7DL_614CB5BF3.1	1875	0.878	Aegilops tauschii;Triticum urartu;Hordeum vulgare;Brachypodium distachyon;Oryza sativa indica;Setaria italica/Setaria italica;Oryza sative Japonica/Oryza sative Japonica/Oryza sative Japonica/Oryza sative Japonica/Oryza sative Japonica/Oryza sative Japonica;Oryza brachyantha;Oryza brachyantha;Oryza sative Japonica;Zea Mays/Zea Mays;Sorghum bicolor;Zea Mays;Ac;Phoenix dactylifera/Phoenix dactylife…	Aegilops tauschii	1	0.9984	EMT27948.1	7	GO:0005524;GO:0009507;GO:0010260;GO:0016021;GO:0004674;GO:0006468;GO:0016874	chloroplast;protein serine/threonine kinase activity;animal organ senescence;ligase activity;protein phosphorylation;integral component of membrane;ATP binding	E3 ubiquitin- ligase KEG	Protein serine/threonine kinase;Phosphorylation
78	AX-94727470	lcl|Traes_XX_0A31DDFFA.1	2871	0.9295	Hordeum vulgare;Brachypodium distachyon/Brachypodium distachyon;Setaria italica;Dichanthelium oligosenthes;Sorghum bicolor/Sorghum bicolor;Oryza sative Japonica/Oryza sativa indica/Oryza sative Japonica;Zea Mays;Zea Mays/Zea Mays;Setaria italica;Oryza brachyantha;Zea Mays;Zea Mays;Aegilops tauschii;Triticum urartu;Brachypodium distachyon;Setaria italica;Oryza sative Japonica/Oryza sativa indica;S…	Hordeum vulgare subsp. vulgare	0.976359	0.9891	BAJ97294.1	6	GO:0004805;GO:0005739;GO:0005829;GO:0005992;GO:0016311;GO:0009536	plastid;cytosol;trehalose-phosphatase activity;trehalose biosynthetic process;dephosphorylation;mitochondrion	Trehalose-phosphatase	Trehalose biosynthesis;dephosphorylation
79	AX-94678811	lcl|Traes_5DL_732B34B53.1	510	0.754	Triticum urartu;Aegilops tauschii;Hordeum vulgare;Brachypodium distachyon/Brachypodium distachyon;Oryza brachyantha/Oryza brachyantha;Oryza sative Japonica/Oryza sative Japonica/Oryza sative Japonica/Oryza sativa indica;Oryza sative Japonica;Oryza sative Japonica;Setaria italica/Setaria italica;Setaria italica;Zea Mays;Zea Mays/Zea Mays/Zea Mays/Zea Mays;Sorghum bicolor/Sorghum bicolor/Sorghum bi…	Triticum urartu	0.665236	0.9871	EMS48973.1	3	GO:0004722;GO:0016020;GO:0006470	membrane;protein serine/threonine phosphatase activity;protein dephosphorylation	phosphatase 2C 67	Protein dephosphorylation
80	AX-94990696	lcl|Traes_5DS_93720B26F.1	1149	0.8425	Aegilops tauschii;Brachypodium distachyon;Oryza brachyantha;Oryza sative Japonica/Oryza sative Japonica/Oryza sative Japonica/Oryza sative Japonica/Oryza sative Japonica/Oryza sative Japonica;Oryza sative Japonica;Oryza sativa indica;Triticum urartu;Phoenix dactylifera;;Ac;Phoenix dactylifera;Fragaria vesca subsp. vesca;;;Phoenix dactylifera;;;Nelumbo nucifera;Nelumbo nucifera;Cucumis melo	Aegilops tauschii	1	0.9974	EMT26946.1	4	GO:0004722;GO:0046872;GO:0005739;GO:0006470	metal ion binding;protein serine/threonine phosphatase activity;protein dephosphorylation;mitochondrion	phosphatase 2C 78	Protein dephosphorylation
81	AX-94541185	lcl|Traes_2BL_C8CE51B23.1	819	0.739	Hordeum vulgare;Dichanthelium oligosenthes;Oryza sative Japonica	Hordeum vulgare subsp. vulgare	0.299242	0.943	BAK00637.1	3	GO:0004722;GO:0005739;GO:0006470	protein serine/threonine phosphatase activity;protein dephosphorylation;mitochondrion	phosphatase 2C family	Protein dephosphorylation
82	AX-94701906	lcl|Traes_3B_037B68A61.1	2292	0.678	Hordeum vulgare;Aegilops tauschii;Setaria italica;Oryza sativa indica;Oryza sative Japonica/Oryza sative Japonica;Oryza sative Japonica;Oryza sative Japonica;Oryza sative Japonica;Setaria italica;Sorghum bicolor/Sorghum bicolor/Sorghum bicolor;Oryza sative Japonica;Oryza sative Japonica;Oryza sative Japonica/Oryza sative Japonica/Oryza sative Japonica/Oryza sative Japonica/Oryza sative Japonica/O…	Hordeum vulgare subsp. vulgare	0.984887	0.9322	BAK07207.1	2	GO:0006470;GO:0004721	protein dephosphorylation;phosphoprotein phosphatase activity	serine threonine- phosphatase 7 long form homolog	Protein dephosphorylation
83	AX-94388449	lcl|Traes_2DL_EB13178AC.1	1683	0.907	Aegilops tauschii;Brachypodium distachyon;Triticum urartu	Aegilops tauschii	0.465801	1	EMT24432.1	2	GO:0004721;GO:0006470	phosphoprotein phosphatase activity;protein dephosphorylation	Formin 3	Protein Dephosphorylation
84	AX-95097760	lcl|Traes_2BL_409EC5492.1	807	0.8295	Aegilops tauschii;S;Triticum urartu	Aegilops tauschii	0.402093	0.9628	EMT17627.1	5	GO:0046872;GO:0016021;GO:0016023;GO:0016311;GO:0003993	cytoplasmic, membrane-bounded vesicle;metal ion binding;dephosphorylation;acid phosphatase activity;integral component of membrane	inactive purple acid phosphatase 2	Dephosphorylation
85	AX-95129444	lcl|Traes_4DL_C02A2A149.1	609	0.915	Aegilops tauschii;Hordeum vulgare/Hordeum vulgare/Hordeum vulgare;Triticum urartu;Triticum aestivum;Oryza sative Japonica/Oryza sative Japonica/Oryza sative Japonica/Oryza sativa indica/Oryza sative Japonica/Oryza sative Japonica/Oryza sative Japonica/Oryza sative Japonica/Oryza sative Japonica/Oryza sative Japonica;Brachypodium distachyon;Brachypodium distachyon;Brachypodium distachyon;Oryza bra…	Aegilops tauschii	0.632399	1	EMT07973.1	3	GO:0016023;GO:0016311;GO:0003993	cytoplasmic, membrane-bounded vesicle;dephosphorylation;acid phosphatase activity	Purple acid phosphatase 3	Dephosphorylation
86	AX-94504126	lcl|Traes_5BL_347A9D937.1	1548	0.9105	Triticum aestivum;Triticum aestivum;Triticum aestivum;Hordeum vulgare;Triticum aestivum;Hordeum vulgare;Hordeum vulgare;Hordeum vulgare;Brachypodium distachyon;Oryza sativa indica;Oryza sative Japonica/Oryza sative Japonica/Oryza sative Japonica/Oryza sative Japonica/Oryza sative Japonica/Oryza sative Japonica;Oryza brachyantha;Setaria italica/Setaria italica;Sorghum bicolor;Sorghum bicolor;Zea M…	Triticum aestivum	0.936047	0.9772	ABJ98334.1	5	GO:0005783;GO:0016023;GO:0005774;GO:0016311;GO:0003993	cytoplasmic, membrane-bounded vesicle;dephosphorylation;acid phosphatase activity;vacuolar membrane;endoplasmic reticulum	multiple inositol polyphosphate phosphatase 1	Dephosphorylation
87	AX-94788907	lcl|Traes_XX_DEBCCEF61.1	819	0.8855	Hordeum vulgare;Brachypodium distachyon;Oryza sativa indica;Oryza sative Japonica/Oryza sative Japonica;Oryza sative Japonica/Oryza sative Japonica/Oryza sative Japonica/Oryza sative Japonica/Oryza sative Japonica;Zea Mays/Zea Mays/Zea Mays;Zea Mays;Sorghum bicolor/Sorghum bicolor;Setaria italica/Setaria italica;Sorghum bicolor;Setaria italica;Sorghum bicolor;Oryza brachyantha;;Citrus Setaria ita…	Hordeum vulgare subsp. vulgare	0.81685	0.9821	BAJ85108.1	3	GO:0005739;GO:0016791;GO:0016311	phosphatase activity;dephosphorylation;mitochondrion	haloacid dehalogenase-like hydrolase domain-containing At2g33255	Dephosphorylation
88	AX-94412585	lcl|Traes_5BL_92F219C90.1	1215	0.9195	Brachypodium distachyon;Sorghum bicolor/Sorghum bicolor;Oryza sative Japonica;Oryza sative Japonica/Oryza sative Japonica;Oryza sativa indica;Setaria italica;Oryza sative Japonica/Oryza sative Japonica;Oryza sative Japonica/Oryza sative Japonica;Setaria italica;Zea Mays/Zea Mays/Zea Mays/Zea Mays;Oryza brachyantha;;Phoenix dactylifera/Phoenix dactylifera;Phoenix dactylifera;;/;/;Prunus perSetaria…	Brachypodium distachyon	0.395833	0.9778	XP_003576771.1;KQJ91190.1	4	GO:0005524;GO:0015937;GO:0004594;GO:0016310	pantothenate kinase activity;ATP binding;coenzyme A biosynthetic process;phosphorylation	pantothenate kinase 2	Pantothenate kinase;Coenzyme A biosynthesis;Phosphorylation
89	AX-94750900	lcl|Traes_7DS_6CFE71151.1	882	0.9345	Aegilops tauschii;Triticum urartu;Saccharum officinarum;Hordeum vulgare;Hordeum vulgare;Oryza sative Japonica/Oryza sative Japonica/Oryza sative Japonica;Oryza sative Japonica;Oryza sative Japonica;Oryza sativa indica/Oryza sative Japonica;Oryza brachyantha/Oryza brachyantha/Oryza brachyantha;Brachypodium distachyon/Brachypodium distachyon;Setaria italica;Setaria italica;Zea Mays;Sorghum bicolor;…	Aegilops tauschii	0.535649	0.9932	EMT25537.1	8	GO:0005739;GO:0016021;GO:0006487;GO:0000139;GO:0050513;GO:0031204;GO:0006499;GO:0005797	posttranslational protein targeting to membrane, translocation;protein N-linked glycosylation;Golgi membrane;Golgi medial cisterna;integral component of membrane;glycoprotein 2-beta-D-xylosyltransferase activity;mitochondrion;N-terminal protein myristoylation	beta 1,2-xylosyltransferase	post-translational protein targeting
90	AX-94721240	lcl|Traes_4AL_54244341E.1	1707	0.7405	Hordeum vulgare/Hordeum vulgare;Hordeum vulgare;Thinopyrum ponticum x Triticum aestivum;Aegilops tauschii;Brachypodium distachyon/Brachypodium distachyon;Brachypodium distachyon;Setaria italica/Setaria italica/Setaria italica/Setaria italica;Oryza brachyantha/Oryza brachyantha;Oryza sative Japonica/Oryza sative Japonica/Oryza sative Japonica/Oryza sative Japonica/Oryza sative Japonica/Oryza sativ…	Hordeum vulgare subsp. vulgare	1	0.9378	BAJ88957.1;BAJ95231.1	1	GO:0003950	NAD+ ADP-ribosyltransferase activity	inactive poly [ADP-ribose] polymerase RCD1-like	Post-translational protein modification
91	AX-94439776	lcl|Traes_2BL_780F9108B.1	2169	0.957	Hordeum vulgare;Brachypodium distachyon;Oryza sative Japonica	Hordeum vulgare subsp. vulgare	0.987586	0.9986	BAJ87792.1	6	GO:0008250;GO:0004579;GO:0016021;GO:0018279;GO:0043687;GO:0009536	plastid;protein N-linked glycosylation via asparagine;oligosaccharyltransferase complex;post-translational protein modification;integral component of membrane;dolichyl-diphosphooligosaccharide-protein glycotransferase activity	dolichyl-diphosphooligosaccharide-- glycosyltransferase subunit STT3B	Post-translational protein modification
92	AX-94462133	lcl|Traes_3DL_999C1FB5D.1	207	0.996	Zea Mays;Secale cereale;Triticum urartu;Triticum monococcum;Aegilops speltoides;Oryza sativa indica;Oryza sative Japonica;Oryza brachyantha;Triticum aestivum;Zea Mays;Zea Mays/Zea Mays;Sorghum bicolor/Sorghum bicolor;Oryza sative Japonica/Oryza sative Japonica/Oryza sative Japonica/Oryza sative Japonica/Oryza sative Japonica;Triticum urartu;Hordeum vulgare;Dichanthelium oligosenthes;Setaria itali…	Zea mays	0.160465	1	ACF86343.1	5	GO:0006471;GO:0005739;GO:0006904;GO:0000145;GO:0003950	protein ADP-ribosylation;vesicle docking involved in exocytosis;exocyst;NAD+ ADP-ribosyltransferase activity;mitochondrion	exocyst complex component SEC15B	Post-translational protein modification
93	AX-94621492	lcl|Traes_7DL_BA6AFC7AB.1	2619	0.817	Aegilops tauschii;Triticum urartu;Hordeum vulgare;Brachypodium distachyon;Brachypodium distachyon;Brachypodium distachyon;Brachypodium distachyon;Brachypodium distachyon;Brachypodium distachyon;Brachypodium distachyon/Brachypodium distachyon/Brachypodium distachyon/Brachypodium distachyon/Brachypodium distachyon;Oryza brachyantha;Brachypodium distachyon;Brachypodium distachyon;Oryza brachyantha;S…	Aegilops tauschii	0.747772	0.9917	EMT14133.1	3	GO:0016021;GO:0043531;GO:0003950	ADP binding;integral component of membrane;NAD+ ADP-ribosyltransferase activity	probable inactive poly [ADP-ribose] polymerase SRO1 isoform X1	Post-translational protein modification
94	AX-94512816	lcl|Traes_5BL_AAC9C7238.1	1023	0.8635	Hordeum vulgare;Hordeum vulgare;Aegilops tauschii;Brachypodium distachyon;Brachypodium distachyon;Brachypodium distachyon;Brachypodium distachyon;Brachypodium distachyon;Brachypodium distachyon;Brachypodium distachyon;Sorghum bicolor;Zea Mays/Zea Mays;Sorghum bicolor;Oryza brachyantha;Zea Mays/Zea Mays/Zea Mays;Zea Mays;Zea Mays/Zea Mays/Zea Mays/Zea Mays;Zea Mays/Zea Mays;Sorghum bicolor;Oryza s…	Hordeum vulgare subsp. vulgare	0.527273	0.9718	BAJ84943.1	1	GO:0046983	protein dimerization activity	TPA: HLH DNA-binding domain superfamily	Protein dimerization
95	AX-94587694	lcl|Traes_3B_1F9BFAF40.1	1179	0.812	Triticum aestivum/Triticum aestivum;Aegilops tauschii;Triticum aestivum/Triticum aestivum;Aegilops tauschii;Hordeum vulgare;Triticum urartu;Triticum urartu;Triticum aestivum;Hordeum vulgare;Triticum aestivum;Triticum aestivum;Brachypodium distachyon;Brachypodium distachyon;Brachypodium distachyon;Brachypodium distachyon;Aegilops tauschii;Oryza sativa indica;Brachypodium distachyon;Oryza sative Ja…	Triticum aestivum	1	1	CDM85569.1;CBH32539.1	3	GO:0005634;GO:0046982;GO:0016874	protein heterodimerization activity;nucleus;ligase activity	F-box LRR-repeat 23	Protein heterodimerization
96	AX-94412955	lcl|Traes_5AL_60CD4808F.1	3327	0.8145	Triticum urartu;Hordeum vulgare/Hordeum vulgare;Aegilops tauschii;Brachypodium distachyon/Brachypodium distachyon/Brachypodium distachyon;Oryza sative Japonica;Oryza sative Japonica/Oryza sative Japonica/Oryza sative Japonica;Oryza brachyantha;Setaria italica/Setaria italica;Setaria italica;Sorghum bicolor/Sorghum bicolor;Zea Mays/Zea Mays/Zea Mays;Sorghum bicolor;Dichanthelium oligosenthes;Oryza…	Triticum urartu	0.98565	0.9663	EMS46027.1	3	GO:0009506;GO:0046872;GO:0006486	metal ion binding;protein glycosylation;plasmodesma	Ankyrin repeat and FYVE domain-containing 1	Protein glycosylation;metal ion binding
97	AX-94853678	lcl|Traes_2DL_71EEB706A.1	1323	0.7315	Aegilops tauschii;Brachypodium distachyon;Brachypodium distachyon	Aegilops tauschii	0.321632	1	EMT09730.1	5	GO:0004579;GO:0005739;GO:0016021;GO:0006486;GO:0005783	protein glycosylation;integral component of membrane;endoplasmic reticulum;mitochondrion;dolichyl-diphosphooligosaccharide-protein glycotransferase activity	pentatricopeptide repeat-containing At1g10270-like	Protein glycosylation
98	AX-94683572	lcl|Traes_2BL_DADDEF6D8.1	2367	0.794	Aegilops tauschii;Brachypodium distachyon;Brachypodium distachyon	Aegilops tauschii	0.551233	0.988	EMT09730.1	5	GO:0004579;GO:0005739;GO:0016021;GO:0006486;GO:0005783	protein glycosylation;integral component of membrane;endoplasmic reticulum;mitochondrion;dolichyl-diphosphooligosaccharide-protein glycotransferase activity	pentatricopeptide repeat-containing At1g10270-like	Protein glycosylation
99	AX-95082229	lcl|Traes_5DL_757B70C3E.1	4791	0.7025	Aegilops tauschii;Brachypodium distachyon;Brachypodium distachyon/Brachypodium distachyon;Oryza sative Japonica;Oryza brachyantha;Oryza brachyantha;Setaria italica;Sorghum bicolor;Oryza sative Japonica;Oryza sativa indica;Zea Mays;Zea Mays;Zea Mays;Zea Mays;Setaria italica;Sorghum bicolor;Zea Mays;Zea Mays;Phoenix dactylifera;	Aegilops tauschii	0.650776	0.9804	EMT32909.1	8	GO:0003677;GO:1990234;GO:0008270;GO:0043231;GO:0006486;GO:0044425;GO:0044446;GO:0004576	protein glycosylation;membrane part;intracellular membrane-bounded organelle;oligosaccharyl transferase activity;intracellular organelle part;transferase complex;DNA binding;zinc ion binding	zinc finger CCCH domain-containing 19-like isoform X2	Protein glycosylation
100	AX-94668122	lcl|Traes_XX_D70E42F70.1	879	0.879	Hordeum vulgare;Brachypodium distachyon;Triticum urartu;Aegilops tauschii;Oryza brachyantha;Oryza sative Japonica/Oryza sative Japonica/Oryza sative Japonica/Oryza sative Japonica/Oryza sative Japonica/Oryza sative Japonica/Oryza sative Japonica/Oryza sative Japonica/Oryza sative Japonica;Oryza sativa indica;Setaria italica/Setaria italica/Setaria italica;Sorghum bicolor/Sorghum bicolor/Sorghum b…	Hordeum vulgare subsp. vulgare	0.787634	0.9863	BAJ93487.1	3	GO:0003830;GO:0016021;GO:0006487	beta-1,4-mannosylglycoprotein 4-beta-N-acetylglucosaminyltransferase activity;protein N-linked glycosylation;integral component of membrane	beta-1,4-mannosyl-glyco 4-beta-N-acetylglucosaminyltransferase	Protein glycosylation
101	AX-94650795	lcl|Traes_7AL_28B931610.1	696	0.855	Hordeum vulgare;Brachypodium distachyon;Sorghum bicolor;Sorghum bicolor;Setaria italica;Oryza sative Japonica;Setaria italica;Oryza brachyantha;Oryza sative Japonica;Zea Mays/Zea Mays;Phoenix dactylifera;Phoenix dactylifera;;;Ac;;;TheOryza brachyantharoma cacao;TheOryza brachyantharoma cacao;Vitis vinifera/Vitis vinifera	Hordeum vulgare subsp. vulgare	0.569682	0.9785	BAK05785.1	1	GO:0004553	hydrolase activity, hydrolyzing O-glycosyl compounds	DTW domain-containing partial	Hydrolyzing glycosyl compounds
102	AX-95631865	lcl|Traes_4DL_7D905B6BC.1	1212	0.869	Hordeum vulgare;Aegilops tauschii;Brachypodium distachyon;Oryza sative Japonica/Oryza sative Japonica/Oryza sative Japonica/Oryza sative Japonica/Oryza sativa indica/Oryza sative Japonica;Dichanthelium oligosenthes;Setaria italica/Setaria italica/Setaria italica/Setaria italica/Setaria italica/Setaria italica/Setaria italica/Setaria italica/Setaria italica/Setaria italica;Sorghum bicolor/Sorghum …	Hordeum vulgare subsp. vulgare	1.01	0.9431	BAJ95298.1	3	GO:0005929;GO:0035091;GO:0061512	protein localization to cilium;cilium;phosphatidylinositol binding	tubby-like F-box 6 isoform X1	Protein localization
103	AX-94485190	lcl|Traes_2AL_436D234EE.1	1413	0.8015	Triticum urartu;Hordeum vulgare;Brachypodium distachyon	Triticum urartu	0.928994	0.9979	EMS53157.1	3	GO:0005929;GO:0035091;GO:0061512	protein localization to cilium;cilium;phosphatidylinositol binding	Tubby-like F-box 7	Protein localization
104	AX-94532669	lcl|Traes_7AL_199EA4BA2.1	2085	0.834	Aegilops tauschii;Hordeum vulgare;Hordeum vulgare;Triticum urartu;Brachypodium distachyon;Dichanthelium oligosenthes;Sorghum bicolor/Sorghum bicolor;Setaria italica/Setaria italica;Oryza sativa indica;Oryza sative Japonica/Oryza sative Japonica/Oryza sative Japonica/Oryza sative Japonica/Oryza sative Japonica/Oryza sative Japonica;Oryza brachyantha;Zea Mays;Zea Mays/Zea Mays;Zea Mays/Zea Mays/Zea…	Aegilops tauschii	0.912043	0.9822	EMT17252.1	1	GO:0018342	protein prenylation	Geranylgeranyl transferase type-2 subunit alpha	Protein prenylation
105	AX-94831861	lcl|Traes_5DL_65B3D7CD3.1	2208	0.8865	Aegilops tauschii;Triticum urartu;Hordeum vulgare;Brachypodium distachyon;Oryza sative Japonica;Oryza sative Japonica/Oryza sative Japonica/Oryza sative Japonica/Oryza sativa indica/Oryza sative Japonica;Oryza brachyantha;Setaria italica/Setaria italica;Sorghum bicolor;Sorghum bicolor;Dichanthelium oligosenthes;Zea Mays/Zea Mays;Saccharum hybrid cultivar R570;;Phoenix dactylifera;Phoenix dactylif…	Aegilops tauschii	0.900857	1	EMT31700.1	1	GO:0003824	catalytic activity	Molybdenum cofactor sulfurase	Catalytic activity
106	AX-95229410	lcl|Traes_5DL_65B3D7CD3.1	2208	0.8865	Aegilops tauschii;Triticum urartu;Hordeum vulgare;Brachypodium distachyon;Oryza sative Japonica;Oryza sative Japonica/Oryza sative Japonica/Oryza sative Japonica/Oryza sativa indica/Oryza sative Japonica;Oryza brachyantha;Setaria italica/Setaria italica;Sorghum bicolor;Sorghum bicolor;Dichanthelium oligosenthes;Zea Mays/Zea Mays;Saccharum hybrid cultivar R570;;Phoenix dactylifera;Phoenix dactylif…	Aegilops tauschii	0.900857	1	EMT31700.1	1	GO:0003824	catalytic activity	Molybdenum cofactor sulfurase	Catalytic activity
107	AX-95246683	lcl|Traes_5DS_27057FEF61.1	2004	0.839	Aegilops tauschii;Triticum urartu;Brachypodium distachyon;Setaria italica/Setaria italica;Oryza sative Japonica/Oryza sative Japonica/Oryza sative Japonica/Oryza sative Japonica/Oryza sative Japonica;Dichanthelium oligosenthes;Oryza brachyantha;Sorghum bicolor/Sorghum bicolor;Zea Mays/Zea Mays/Zea Mays;;;Phoenix dactylifera;Nelumbo nucifera;Brachypodium distachyon;Oryza sativa indica;Prunus perSe…	Aegilops tauschii	0.821648	1	EMT08926.1	1	GO:0003824	catalytic activity	Molybdenum cofactor sulfurase 3	Catalytic activity
108	AX-94858556	lcl|Traes_1BL_68729B056.1	1557	0.9215	Aegilops tauschii;Triticum urartu;Hordeum vulgare	Aegilops tauschii	0.617857	1	EMT14980.1	2	GO:0003824;GO:0005992	catalytic activity;trehalose biosynthetic process	alpha,alpha-trehalose-phosphate synthase [UDP-forming] 7	Catalytic activity
109	AX-95009527	lcl|Traes_3DL_A0DF0351C.1	246	0.8955	Triticum urartu;Aegilops tauschii;Triticum aestivum;Brachypodium distachyon;Brachypodium distachyon;Triticum urartu;Triticum aestivum;Aegilops tauschii;Oryza sative Japonica/Oryza sative Japonica/Oryza sative Japonica/Oryza sative Japonica/Oryza sative Japonica/Oryza sative Japonica/Oryza sative Japonica/Oryza sative Japonica/Oryza sative Japonica/Oryza sative Japonica;Oryza sativa indica;Oryza b…	Triticum urartu	0.245509	1	EMS51064.1	2	GO:0050662;GO:0003824	coenzyme binding;catalytic activity	3-oxo-Delta(4,5)-steroid 5-beta-reductase	Catalytic activity
110	AX-94452908	lcl|Traes_2BL_E5B55B37A.1	378	0.7625	Triticum urartu;Aegilops tauschii;Brachypodium distachyon	Triticum urartu	0.371681	0.8095	EMS66908.1	2	GO:0050662;GO:0003824	coenzyme binding;catalytic activity	Leucoanthocyanidin reductase	Catalytic activity
111	AX-94421807	lcl|Traes_3B_F81203C21.1	939	0.797	Brachypodium distachyon;Brachypodium distachyon;Triticum urartu;Oryza sative Japonica/Oryza sative Japonica;Oryza sativa indica;Setaria italica/Setaria italica;Oryza brachyantha;Setaria italica/Setaria italica;Sorghum bicolor/Sorghum bicolor;Zea Mays/Zea Mays/Zea Mays/Zea Mays;Ac;Phoenix dactylifera;;Aegilops tauschii;Zea Mays/Zea Mays;;TheOryza brachyantharoma cacao;TheOryza brachyantharoma caca…	Brachypodium distachyon	0.918495	0.901	KQK03735.1;XP_010230737.1	3	GO:0009507;GO:0050662;GO:0003824	coenzyme binding;chloroplast;catalytic activity	isoform X2	Catalytic activity
112	AX-94963427	lcl|Traes_2BL_817E86589.1	567	0.8315	Triticum durum;Aegilops speltoides;Triticum durum	Triticum durum	1	0.9947	CCC42226.1	4	GO:0043086;GO:0004857;GO:0016023;GO:0005886	cytoplasmic, membrane-bounded vesicle;enzyme inhibitor activity;plasma membrane;negative regulation of catalytic activity	pectin methyl esterase inhibitor	Negative regulator of catalysis
113	AX-94999089	lcl|Traes_1BS_C6599EAB01.1	795	0.78	Aegilops tauschii;Triticum urartu;Hordeum vulgare	Aegilops tauschii	0.833962	0.9729	EMT11576.1	1	GO:0016874	ligase activity	F-box LRR-repeat 23	Ligase activity
114	AX-94443841	lcl|Traes_5DL_E5210D4EC.1	2364	0.744	Triticum urartu;Aegilops tauschii;Brachypodium distachyon;Brachypodium distachyon;Aegilops tauschii;Oryza sative Japonica/Oryza sative Japonica/Oryza sative Japonica/Oryza sative Japonica/Oryza sative Japonica/Oryza sative Japonica/Oryza sativa indica/Oryza sative Japonica/Oryza sative Japonica;Setaria italica;Triticum urartu;Brachypodium distachyon;Sorghum bicolor;Zea Mays/Zea Mays;Sorghum bicol…	Triticum urartu	1.00126	0.966	EMS63883.1	4	GO:0008270;GO:0016925;GO:0061665;GO:0016874	SUMO ligase activity;ligase activity;protein sumoylation;zinc ion binding	E3 SUMO- ligase SIZ2	Ligase activity;Zn ion binding
115	AX-94593885	lcl|Traes_2BS_CB3C9A104.1	2103	0.7245	Triticum urartu;Aegilops tauschii;Hordeum vulgare	Triticum urartu	1	0.9827	EMS47545.1	2	GO:0008270;GO:0016874	ligase activity;zinc ion binding	E3 ubiquitin- ligase HIP1	Ligase activity;Zn ion binding
116	AX-94405214	lcl|Traes_3DL_14E0F83A9.1	2778	0.894	Aegilops tauschii;Triticum urartu;Triticum aestivum;Brachypodium distachyon;Oryza sative Japonica/Oryza sativa indica/Oryza sative Japonica;Oryza brachyantha;Setaria italica/Setaria italica;Sorghum bicolor;Dichanthelium oligosenthes;Zea Mays;Zea Mays;Sorghum bicolor;Sorghum bicolor/Sorghum bicolor;Brachypodium distachyon;Setaria italica/Setaria italica;Oryza sative Japonica/Oryza sative Japonica;…	Aegilops tauschii	0.849953	1	EMT27532.1	5	GO:0046872;GO:0016021;GO:0016023;GO:0006810;GO:0016874	cytoplasmic, membrane-bounded vesicle;metal ion binding;ligase activity;transport;integral component of membrane	E3 ubiquitin- ligase HERC2-like	Ligase activity;metal ion binding
117	AX-94648809	lcl|Traes_5BL_B4C99C2DD.1	1626	0.9635	Triticum urartu;Hordeum vulgare;Aegilops tauschii;Brachypodium distachyon;Oryza brachyantha;Oryza brachyantha;Oryza sative Japonica;Oryza sative Japonica/Oryza sative Japonica/Oryza sative Japonica;Oryza sativa indica;Oryza sative Japonica;Sorghum bicolor;Sorghum bicolor;Setaria italica;Setaria italica;Oryza sative Japonica/Oryza sative Japonica;Oryza sative Japonica;Oryza brachyantha;Oryza sativ…	Triticum urartu	0.440292	0.9963	EMS48101.1	2	GO:0046872;GO:0016874	metal ion binding;ligase activity	E3 ubiquitin- ligase HERC2	Ligase activity;metal ion binding
118	AX-94604911	lcl|Traes_1DS_0E91E3E72.1	732	0.9135	Hordeum vulgare;Brachypodium distachyon;Brachypodium distachyon	Hordeum vulgare subsp. vulgare	0.497951	0.9835	BAJ96046.1	2	GO:0016021;GO:0016740	transferase activity;integral component of membrane	heparan-alpha-glucosaminide N-acetyltransferase-like	Transferase activity
119	AX-94435697	lcl|Traes_7DS_40FBDCCB1.1	1326	0.911	Aegilops tauschii;Hordeum vulgare;Triticum urartu;Hordeum vulgare;Brachypodium distachyon/Brachypodium distachyon;Dichanthelium oligosenthes;Oryza sativa/Oryza sativa indica;Oryza sative Japonica/Oryza sative Japonica/Oryza sative Japonica/Oryza sative Japonica/Oryza sative Japonica/Oryza sative Japonica/Oryza sative Japonica/Oryza sative Japonica;Oryza brachyantha;Setaria italica;Saccharum offic…	Aegilops tauschii	0.848907	1	EMT11206.1	3	GO:0036066;GO:0016021;GO:0046922	integral component of membrane;protein O-linked fucosylation;peptide-O-fucosyltransferase activity	-O-fucosyltransferase 1	Peptide-O-fucosyltransferase activity
120	AX-94433057	lcl|Traes_6DL_A744706DE.1	1455	0.844	Hordeum vulgare;Brachypodium distachyon;Oryza sative Japonica/Oryza sative Japonica/Oryza sative Japonica/Oryza sative Japonica/Oryza sative Japonica;Oryza sativa indica;Oryza brachyantha;Sorghum bicolor/Sorghum bicolor;Zea Mays/Zea Mays/Zea Mays;Setaria italica/Setaria italica;Aegilops tauschii;Zea Mays;;Phoenix dactylifera;Citrus Setaria italicanenSetaria italicas;Citrus clementina/Citrus cleme…	Hordeum vulgare subsp. vulgare	0.905155	0.9863	BAK03360.1	3	GO:0009507;GO:0018026;GO:0016279	protein-lysine N-methyltransferase activity;peptidyl-lysine monomethylation;chloroplast	histone-lysine N-methyltransferase setd3	Protein-lysine N-methyltransferase
121	AX-94582955	lcl|Traes_7AS_8E0288B85.1	1278	0.838	Brachypodium distachyon;Oryza sativa indica;Oryza sative Japonica/Oryza sative Japonica/Oryza sative Japonica/Oryza sative Japonica/Oryza sative Japonica;Oryza brachyantha;Oryza sative Japonica;Setaria italica/Setaria italica;Sorghum bicolor/Sorghum bicolor;Zea Mays/Zea Mays/Zea Mays;Aegilops tauschii;Dichanthelium oligosenthes;Ac;Ac;;Phoenix dactylifera/Phoenix dactylifera/Phoenix dactylifera/Ph…	Brachypodium distachyon	1.00709	0.9413	XP_003574851.1;KQJ99195.1	3	GO:0008270;GO:0019706;GO:0016021	protein-cysteine S-palmitoyltransferase activity;integral component of membrane;zinc ion binding	Protein S-acyltransferase 7	Protein S-acyltransferas activity
122	AX-94404613	lcl|Traes_4AL_95300E9E5.1	1368	0.7575	Aegilops tauschii;Hordeum vulgare;Dichanthelium oligosenthes;Hordeum vulgare;Setaria italica/Setaria italica;Zea Mays/Zea Mays;Zea Mays;Sorghum bicolor/Sorghum bicolor;Brachypodium distachyon;Oryza sative Japonica/Oryza sative Japonica;Oryza sative Japonica/Oryza sative Japonica/Oryza sativa indica/Oryza sative Japonica;Zea Mays/Zea Mays;Zea Mays/Zea Mays;;Nelumbo nucifera;Cucumis sativus/Cucumis…	Aegilops tauschii	1.03167	0.9276	EMT31153.1	1	GO:0016747	transferase activity, transferring acyl groups other than amino-acyl groups	Benzyl alcohol O-benzoyltransferase	Transferase activity
123	AX-94785611	lcl|Traes_2DL_54C966C6E.1	462	0.82	Aegilops tauschii;Hordeum vulgare;Triticum urartu	Aegilops tauschii	0.479751	1	EMT31724.1	1	GO:0008146	sulfotransferase activity	Sulfotransferase 16	Sulfotransferase activity
124	AX-94439304	lcl|Traes_7BS_8EC42E158.1	1080	0.8115	Aegilops tauschii;Hordeum vulgare;Triticum urartu;Brachypodium distachyon/Brachypodium distachyon/Brachypodium distachyon/Brachypodium distachyon;Oryza sative Japonica/Oryza sative Japonica/Oryza sative Japonica/Oryza sative Japonica/Oryza sative Japonica/Oryza sative Japonica;Oryza sativa indica;Oryza sative Japonica;Triticum urartu;Triticum urartu;Triticum urartu;Triticum aestivum;Oryza sative …	Aegilops tauschii	1	0.9528	EMT19155.1	2	GO:0008168;GO:0032259	methyltransferase activity;methylation	jasmonate O-methyltransferase-like	Methyltransferase activity
125	AX-94867525	lcl|Traes_6BL_5614B8A85.1	1116	0.841	Hordeum vulgare;Triticum urartu;Aegilops tauschii;Oryza sative Japonica;Oryza sative Japonica/Oryza sative Japonica/Oryza sative Japonica;Oryza sative Japonica;Oryza sativa indica;Oryza brachyantha;Setaria italica;Setaria italica;Setaria italica;Setaria italica;Oryza sative Japonica/Oryza sative Japonica;Sorghum bicolor;Zea Mays;Zea Mays/Zea Mays;Zea Mays;Dichanthelium oligosenthes;Zea Mays;Oryza…	Hordeum vulgare subsp. vulgare	0.460967	0.9704	BAK00861.1	3	GO:0005739;GO:0008168;GO:0032259	methyltransferase activity;methylation;mitochondrion	lysine-specific demethylase JMJ706-like isoform X1	Methyltransferase activity
126	AX-94773234	lcl|Traes_1AS_DCABDBF92.1	246	0.866	Triticum urartu;Triticum aestivum;Aegilops tauschii	Triticum urartu	0.250765	0.9878	EMS54424.1	2	GO:0008168;GO:0032259	methyltransferase activity;methylation	Salicylate O-methyltransferase	Methyltransferase activity
127	AX-95132187	lcl|Traes_6DL_85B22AED3.1	663	0.9245	Aegilops tauschii;Hordeum vulgare;Triticum urartu;Brachypodium distachyon;Oryza sativa indica;Setaria italica/Setaria italica;Oryza sative Japonica/Oryza sative Japonica/Oryza sative Japonica/Oryza sative Japonica/Oryza sative Japonica;Oryza brachyantha;Oryza sative Japonica;Dichanthelium oligosenthes;Sorghum bicolor/Sorghum bicolor;Zea Mays/Zea Mays;Zea Mays/Zea Mays;Zea Mays/Zea Mays;Zea Mays/Z…	Aegilops tauschii	0.675926	1	EMT11976.1	2	GO:0016740;GO:0016853	transferase activity;isomerase activity	Methionine adenosyltransferase 2 subunit beta	Transferase;isomerase activity
128	AX-94725349	lcl|Traes_2DL_33ECF2D6A.1	1023	0.8535	Hordeum vulgare;Brachypodium distachyon;Setaria italica	Hordeum vulgare subsp. vulgare	0.965909	0.9647	BAK07437.1	4	GO:0019706;GO:0016021;GO:0016023;GO:0008270	protein-cysteine S-palmitoyltransferase activity;integral component of membrane;cytoplasmic, membrane-bounded vesicle;zinc ion binding	S-acyltransferase 11	S-palmitoyltransferase activity
129	AX-94622619	lcl|Traes_7BS_56E7C0D77.1	1650	0.5985	Aegilops tauschii;Triticum urartu;Brachypodium distachyon;Setaria italica/Setaria italica;Oryza brachyantha;Oryza sative Japonica/Oryza sative Japonica/Oryza sative Japonica/Oryza sative Japonica/Oryza sative Japonica;Oryza sativa indica;Sorghum bicolor;Sorghum bicolor;Zea Mays/Zea Mays;Sorghum bicolor;Phoenix dactylifera;Phoenix dactylifera;Phoenix dactylifera;;;;;;	Aegilops tauschii	0.644628	0.8828	EMT26239.1	3	GO:0008270;GO:0016021;GO:0019789	SUMO transferase activity;integral component of membrane;zinc ion binding	E3 SUMO- ligase pli1-like	SUMO transferase activity
130	AX-94501544	lcl|Traes_1AS_86422F191.1	657	0.9025	Hordeum vulgare;Oryza brachyantha;Setaria italica	Hordeum vulgare subsp. vulgare	0.638298	0.9714	BAJ86066.1	1	GO:0016853	isomerase activity	AC079022_22 3-beta hydroxysteroid dehydrogenase isomerase	Isomerase activity
131	AX-94554819	lcl|Traes_5DS_2D5BBEAAE.1	5259	0.7325	Aegilops tauschii;Brachypodium distachyon;Triticum urartu;Setaria italica;Zea Mays;Zea Mays;Zea Mays;Zea Mays/Zea Mays;Zea Mays;Zea Mays;Zea Mays;Sorghum bicolor;Oryza sativa indica;Oryza sative Japonica;Oryza sative Japonica/Oryza sative Japonica;Oryza sative Japonica;Oryza sative Japonica;Setaria italica;Oryza brachyantha;Brachypodium distachyon	Aegilops tauschii	1.01626	0.984	EMT03698.1	1	GO:0016787	hydrolase activity	formin 12	Hydrolase activity
132	AX-95631090	lcl|Traes_6AS_3F9F02641.1	798	0.8125	Hordeum vulgare;Brachypodium distachyon;Setaria italica/Setaria italica;Sorghum bicolor/Sorghum bicolor;Zea Mays;Zea Mays/Zea Mays;Oryza brachyantha;Zea Mays/Zea Mays;Oryza sativa indica;Oryza sative Japonica;Oryza sative Japonica/Oryza sative Japonica/Oryza sative Japonica/Oryza sative Japonica/Oryza sative Japonica;Zea Mays;Zea Mays;Triticum urartu;Zea Mays;Dichanthelium oligosenthes;Brachypodi…	Hordeum vulgare subsp. vulgare	0.521912	0.9466	BAK05639.1	2	GO:0016021;GO:0016787	hydrolase activity;integral component of membrane	Apyrase 6	Hydrolase activity
133	AX-94761228	lcl|Traes_1DS_9A75013F1.1	648	0.9075	Hordeum vulgare;Aegilops tauschii;Brachypodium distachyon	Hordeum vulgare subsp. vulgare	0.431871	0.984	BAK01215.1	3	GO:0016021;GO:0009536;GO:0016787	plastid;hydrolase activity;integral component of membrane	pectin acetylesterase 5-like	Hydrolase activity
134	AX-94552885	lcl|Traes_2BS_30A763942.1	765	0.803	Hordeum vulgare;Brachypodium distachyon;Setaria italica	Hordeum vulgare subsp. vulgare	0.764865	0.8728	BAJ88088.1;BAJ89020.1	2	GO:0009536;GO:0016787	plastid;hydrolase activity	methylesterase chloroplastic	Hydrolase activity
135	AX-94718756	lcl|Traes_3DL_FAF514819.1	651	0.928	Aegilops tauschii;Triticum aestivum;Hordeum vulgare;Brachypodium distachyon;Hordeum vulgare;Oryza sative Japonica/Oryza sative Japonica/Oryza sative Japonica/Oryza sative Japonica;Oryza sative Japonica;Dichanthelium oligosenthes;Setaria italica;Zea Mays/Zea Mays/Zea Mays/Zea Mays/Zea Mays;Sorghum bicolor/Sorghum bicolor;Zea Mays;Zea Mays/Zea Mays/Zea Mays/Zea Mays;Oryza sativa indica;Brachypodium…	Aegilops tauschii	0.489474	1	EMT03967.1	3	GO:0016788;GO:0005739;GO:0016023	cytoplasmic, membrane-bounded vesicle;hydrolase activity, acting on ester bonds;mitochondrion	GDSL esterase lipase	Hydrolase activity
136	AX-94480399	lcl|Traes_3B_E23F7EFBF.1	1239	0.8105	Triticum aestivum;Brachypodium distachyon;Hordeum vulgare;Oryza brachyantha;Oryza sative Japonica/Oryza sative Japonica/Oryza sative Japonica/Oryza sative Japonica/Oryza sative Japonica;Oryza sativa indica;Oryza sative Japonica;Dichanthelium oligosenthes;Brachypodium distachyon;Oryza sative Japonica/Oryza sative Japonica/Oryza sative Japonica/Oryza sative Japonica;Zea Mays/Zea Mays;Oryza sativa i…	Triticum aestivum	0.647383	1	CDM84847.1	2	GO:0016788;GO:0016023	cytoplasmic, membrane-bounded vesicle;hydrolase activity, acting on ester bonds	GDSL esterase lipase At2g40250-like	Hydrolase activity
137	AX-94393025	lcl|Traes_6BL_E4BD22598.1	864	0.841	Hordeum vulgare;Hordeum vulgare;Brachypodium distachyon;Zea Mays/Zea Mays;Oryza sative Japonica/Oryza sative Japonica;Oryza sative Japonica;Oryza brachyantha;Sorghum bicolor/Sorghum bicolor;Oryza sative Japonica;Setaria italica/Setaria italica;Dichanthelium oligosenthes;Zea Mays/Zea Mays/Zea Mays/Zea Mays;Brachypodium distachyon;Sorghum bicolor/Sorghum bicolor;Hordeum vulgare;Setaria italica/Seta…	Hordeum vulgare subsp. vulgare	0.796791	0.9463	BAJ96273.1	2	GO:0016788;GO:0016023	cytoplasmic, membrane-bounded vesicle;hydrolase activity, acting on ester bonds	GDSL esterase lipase At5g37690-like	Hydrolase activity
138	AX-95015996	lcl|Traes_1DL_47D4F60E6.1	636	0.742	Hordeum vulgare;Brachypodium distachyon;Setaria italica	Hordeum vulgare subsp. vulgare	0.71547	0.8069	BAJ97605.1	2	GO:0016788;GO:0016023	cytoplasmic, membrane-bounded vesicle;hydrolase activity, acting on ester bonds	GDSL esterase lipase At5g45910-like	Hydrolase activity
139	AX-94682418	lcl|Traes_2BL_A06E8F248.1	1179	0.851	Hordeum vulgare;Brachypodium distachyon;Oryza sative Japonica	Hordeum vulgare subsp. vulgare	1	0.9364	BAK00807.1;BAJ97261.1	4	GO:0005739;GO:0016020;GO:0016023;GO:0016787	cytoplasmic, membrane-bounded vesicle;membrane;hydrolase activity;mitochondrion	notum homolog	Hydrolase activity
140	AX-94863298	lcl|Traes_5BL_B00135D5A.1	987	0.9105	Hordeum vulgare;Hordeum vulgare;Brachypodium distachyon;Brachypodium distachyon;Triticum urartu;Zea Mays/Zea Mays/Zea Mays/Zea Mays;Zea Mays/Zea Mays;Setaria italica/Setaria italica/Setaria italica/Setaria italica;Oryza brachyantha;Zea Mays;Triticum urartu;Dichanthelium oligosenthes;Brachypodium distachyon;Sorghum bicolor/Sorghum bicolor;Setaria italica/Setaria italica;Triticum urartu;Oryza sativ…	Hordeum vulgare subsp. vulgare	0.867725	0.9421	BAK07183.1	3	GO:0016021;GO:0016023;GO:0016787	cytoplasmic, membrane-bounded vesicle;hydrolase activity;integral component of membrane	Inactive purple acid phosphatase 29	Hydrolase activity
141	AX-94935226	lcl|Traes_1AS_60F26E87C.1	891	0.975	Hordeum vulgare;Aegilops tauschii;Hordeum vulgare	Hordeum vulgare subsp. vulgare	0.208567	1	BAK02477.1	2	GO:0005525;GO:0016817	GTP binding;hydrolase activity, acting on acid anhydrides	Translocase of chloroplast chloroplastic	Hydrolase activity;GTP binding
142	AX-94767652	lcl|Traes_1AS_98C567467.1	1290	0.9115	Aegilops tauschii;Hordeum vulgare;Hordeum vulgare	Aegilops tauschii	0.301887	0.9904	EMT02434.1	2	GO:0005525;GO:0016817	GTP binding;hydrolase activity, acting on acid anhydrides	Translocase of chloroplast chloroplastic	Hydrolase activity;GTP binding
143	AX-94404635	lcl|Traes_1BS_82B47CBF7.1	4272	0.951	Aegilops tauschii;Hordeum vulgare;Hordeum vulgare	Aegilops tauschii	0.966618	0.9685	EMT02434.1	2	GO:0005525;GO:0016817	GTP binding;hydrolase activity, acting on acid anhydrides	Translocase of chloroplast chloroplastic	Hydrolase activity;GTP binding
144	AX-95086704	lcl|Traes_1BS_82B47CBF7.1	4272	0.951	Aegilops tauschii;Hordeum vulgare;Hordeum vulgare	Aegilops tauschii	0.966618	0.9685	EMT02434.1	2	GO:0005525;GO:0016817	GTP binding;hydrolase activity, acting on acid anhydrides	Translocase of chloroplast chloroplastic	Hydrolase activity;GTP binding
145	AX-94781661	lcl|Traes_1DS_E3EA37F41.1	2670	0.8675	Aegilops tauschii;Hordeum vulgare;Brachypodium distachyon	Aegilops tauschii	0.579826	0.9862	EMT02434.1	2	GO:0005525;GO:0016817	GTP binding;hydrolase activity, acting on acid anhydrides	Translocase of chloroplast chloroplastic	Hydrolase activity;GTP binding
146	AX-95251997	lcl|Traes_5BL_9C3DE77C6.1	3720	0.7515	Aegilops tauschii;Brachypodium distachyon;Brachypodium distachyon;Hordeum vulgare;Oryza brachyantha;Setaria italica;Oryza sative Japonica/Oryza sative Japonica/Oryza sative Japonica/Oryza sative Japonica/Oryza sative Japonica;Zea Mays/Zea Mays;Zea Mays/Zea Mays;Sorghum bicolor/Sorghum bicolor;Zea Mays/Zea Mays;Hordeum vulgare;Hordeum vulgare;Brachypodium distachyon;Zea Mays;Setaria italica;Setari…	Aegilops tauschii	0.874199	0.901	EMT18628.1	3	GO:0005525;GO:0016817;GO:0009536	plastid;GTP binding;hydrolase activity, acting on acid anhydrides	translocase of chloroplast chloroplastic-like	Hydrolase activity;GTP binding
147	AX-95140730	lcl|Traes_5DL_8E2F3049B.1	3372	0.7705	Aegilops tauschii;Brachypodium distachyon;Brachypodium distachyon;Hordeum vulgare;Oryza brachyantha;Oryza sative Japonica/Oryza sative Japonica/Oryza sative Japonica/Oryza sative Japonica/Oryza sative Japonica;Setaria italica;Oryza sativa indica;Zea Mays/Zea Mays;Zea Mays/Zea Mays;Sorghum bicolor/Sorghum bicolor;Oryza sative Japonica;Zea Mays/Zea Mays;Phoenix dactylifera;Ac;;;Phoenix dactylifera;…	Aegilops tauschii	0.859776	0.9441	EMT18628.1	3	GO:0005525;GO:0016817;GO:0009536	plastid;GTP binding;hydrolase activity, acting on acid anhydrides	translocase of chloroplast chloroplastic-like	Hydrolase activity;GTP binding
148	AX-95250370	lcl|Traes_2DS_029E5679B.1	3480	0.6985	Aegilops tauschii;Triticum urartu;Brachypodium distachyon	Aegilops tauschii	0.968021	1	EMT18290.1	2	GO:0003779;GO:0005739	actin binding;mitochondrion	NETWORKED 2D-like	Actin binding
149	AX-95103929	lcl|Traes_1DS_470DA9B46.1	1743	0.759	Aegilops tauschii;Triticum urartu;Hordeum vulgare	Aegilops tauschii	1	1	EMT13990.1	1	GO:0003779	actin binding	NETWORKED 4A	Actin binding
150	AX-95233333	lcl|Traes_7AS_B1946C5F7.1	1545	0.8035	Triticum urartu;Aegilops tauschii;Hordeum vulgare;Hordeum vulgare;Brachypodium distachyon;Brachypodium distachyon;Setaria italica;Oryza sative Japonica/Oryza sative Japonica/Oryza sative Japonica;Setaria italica;Zea Mays/Zea Mays;Sorghum bicolor/Sorghum bicolor;Oryza brachyantha;Oryza sative Japonica;Oryza sative Japonica;Phoenix dactylifera;;;Ziziphus jujuba;Cucumis sativus;	Triticum urartu	0.690349	1	EMS52273.1	1	GO:0016301	Actin binding	Formin 6	Actin binding
151	AX-94566871	lcl|Traes_XX_F73F3266B.1	813	0.885	Aegilops tauschii;Hordeum vulgare;Brachypodium distachyon/Brachypodium distachyon;Brachypodium distachyon;Triticum urartu;Setaria italica/Setaria italica;Oryza sative Japonica/Oryza sative Japonica/Oryza sative Japonica/Oryza sative Japonica/Oryza sative Japonica/Oryza sative Japonica/Oryza sative Japonica;Oryza sativa indica;Sorghum bicolor/Sorghum bicolor;Zea Mays/Zea Mays/Zea Mays;Oryza brachy…	Aegilops tauschii	0.973154	0.9724	EMT31131.1	1	GO:0005515	protein binding	coiled-coil domain-containing 12	Protein binding
152	AX-94724363	lcl|Traes_XX_9C9B102FC.1	1950	0.875	Aegilops tauschii;Brachypodium distachyon;Triticum urartu;Setaria italica/Setaria italica;Zea Mays;Zea Mays;Zea Mays;Zea Mays/Zea Mays;Sorghum bicolor/Sorghum bicolor;Oryza sative Japonica/Oryza sative Japonica/Oryza sative Japonica/Oryza sative Japonica/Oryza sative Japonica/Oryza sative Japonica;Oryza brachyantha;Phoenix dactylifera;;;;Phoenix dactylifera;Ac;Ac;;Zea Mays	Aegilops tauschii	0.937815	1	EMT31744.1	1	GO:0005515	Protein amio acid binding	CYPRO4-like	Protein amio acid binding
153	AX-94895577	lcl|Traes_3B_84E88E819.1	3627	0.7425	Triticum aestivum;Aegilops tauschii;Brachypodium distachyon/Brachypodium distachyon;Oryza sative Japonica;Oryza sativa indica;Oryza sative Japonica/Oryza sative Japonica/Oryza sative Japonica/Oryza sative Japonica;Oryza sative Japonica;Oryza brachyantha;Oryza sative Japonica;Oryza brachyantha;Hordeum vulgare;Sorghum bicolor;Setaria italica/Setaria italica;Dichanthelium oligosenthes;Oryza sativa i…	Triticum aestivum	1	0.9664	CDM84414.1	1	GO:0043424	protein histidine kinase binding	MATH domain-containing At5g43560	protein histidine kinase binding
154	AX-95219995	lcl|Traes_2BL_75EC2BDA9.1	3090	0.9075	Aegilops tauschii;Triticum urartu;Brachypodium distachyon	Aegilops tauschii	0.342439	0.9231	EMT30362.1	3	GO:0012505;GO:0019898;GO:0005543	phospholipid binding;endomembrane system;extrinsic component of membrane	BEACH domain-containing Protein C2	Phospholipid binding
155	AX-94635493	lcl|Traes_3B_9C8649BBD.1	2199	0.6605	Triticum aestivum;Aegilops tauschii;Brachypodium distachyon;Brachypodium distachyon;Brachypodium distachyon;Oryza sative Japonica;Sorghum bicolor/Sorghum bicolor;Setaria italica/Setaria italica/Setaria italica;Oryza sative Japonica/Oryza sative Japonica/Oryza sative Japonica/Oryza sative Japonica/Oryza sative Japonica/Oryza sative Japonica/Oryza sative Japonica;Oryza sativa indica/Oryza sative Ja…	Triticum aestivum	0.816258	1	CDM81378.1	1	GO:0043531	ADP binding	NBS-LRR partial	ADP binding
156	AX-95229730	lcl|Traes_4DL_4BC6A448C.1	3354	0.7985	Hordeum vulgare;Aegilops tauschii;Brachypodium distachyon;Triticum urartu;Oryza sative Japonica/Oryza sative Japonica;Oryza sative Japonica/Oryza sativa indica;Oryza sative Japonica;Brachypodium distachyon;Sorghum bicolor/Sorghum bicolor;Setaria italica;Zea Mays/Zea Mays;Zea Mays;Oryza sative Japonica/Oryza sative Japonica;Setaria italica;Oryza brachyantha;Phoenix dactylifera;;Oryza brachyantha;P…	Hordeum vulgare subsp. vulgare	1.0009	0.9696	BAK01419.1	1	GO:0043531	ADP binding	Leucine Rich Repeat family expressed	ADP binding
157	AX-94965394	lcl|Traes_2AS_65C67CC75.1	600	0.8905	Aegilops tauschii;Brachypodium distachyon;Oryza sative Japonica	Aegilops tauschii	0.184397	0.967	EMT13497.1	2	GO:0005524;GO:0005739	ATP binding;mitochondrion	SWI SNF-related matrix-associated actin-dependent regulator of chromatin subfamily A 1	ATP binding
158	AX-95199427	lcl|Traes_XX_C90D995CE.1	1602	0.9475	Brachypodium distachyon;Hordeum vulgare;Oryza sative Japonica/Oryza sative Japonica/Oryza sative Japonica/Oryza sative Japonica/Oryza sative Japonica/Oryza sative Japonica;Oryza brachyantha;Sorghum bicolor/Sorghum bicolor;Oryza sativa indica;Setaria italica/Setaria italica;Zea Mays/Zea Mays/Zea Mays/Zea Mays;Zea Mays/Zea Mays/Zea Mays;Phoenix dactylifera;Zostera marina;Populus euphratica;;Populus…	Brachypodium distachyon	0.983051	0.9885	XP_003573152.1;KQJ94576.1	4	GO:0005524;GO:0005829;GO:0051082;GO:0006457	cytosol;protein folding;ATP binding;unfolded protein binding	T-complex 1 subunit delta	ATP binding;unfolded protein binding
159	AX-94660066	lcl|Traes_1AS_E14F4EB86.1	1161	0.977	Triticum urartu;Aegilops tauschii;Brachypodium distachyon	Triticum urartu	0.304965	0.9974	EMS52665.1	1	GO:0005524	ATP binding	Heat shock 70 kDa 4L	ATP binding;Heat shock protein
160	AX-94705932	lcl|Traes_4BL_1BB7D194D.1	669	0.864	Aegilops tauschii;Triticum urartu;Brachypodium distachyon;Brachypodium distachyon;Aegilops tauschii;Brachypodium distachyon;Brachypodium distachyon;;Phoenix dactylifera;;;;;Tradescantia hirsutiflora;Triticum urartu;Solanum lycoperSetaria italicacum/Solanum lycoperSetaria italicacum;;;Brachypodium distachyon;Solanum lycoperSetaria italicacum	Aegilops tauschii	0.352381	0.9685	EMT01582.1	1	GO:0005524	ATP binding	Heat shock cognate 70 kDa	ATP binding;Heat shock protein
161	AX-94779282	lcl|Traes_2BS_8FA75AFCF.1	1344	0.829	Brachypodium distachyon;Brachypodium distachyon;Oryza sativa indica	Brachypodium distachyon	0.958425	0.8881	XP_003568695.1;KQK06917.1	2	GO:0031072;GO:0051082	heat shock protein binding;unfolded protein binding	SSUH2 homolog isoform X1	Heat shock protein binding
162	AX-94806865	lcl|Traes_3B_70AFEB672.1	2052	0.9395	Triticum aestivum;Aegilops tauschii;Triticum urartu;Brachypodium distachyon;Oryza brachyantha;Brachypodium distachyon;Oryza sative Japonica/Oryza sative Japonica/Oryza sative Japonica/Oryza sative Japonica/Oryza sative Japonica;Aegilops tauschii;Setaria italica/Setaria italica;Zea Mays/Zea Mays;Zea Mays/Zea Mays;Zea Mays;Zea Mays;Oryza sativa indica;Zea Mays;Aegilops tauschii;Oryza sative Japonic…	Triticum aestivum	1	1	CDM84289.1	4	GO:0005524;GO:0005739;GO:0051082;GO:0006457	protein folding;ATP binding;unfolded protein binding;mitochondrion	Heat shock 70 kDa mitochondrial	Heat shock protein;unfolded proetin binding
163	AX-95134990	lcl|Traes_2BL_C52D6785B.1	777	0.7647	Aegilops tauschii;Brachypodium distachyon;Oryza sativa indica	Aegilops tauschii	0.246892	0.9784	EMT02469.1	3	GO:0009536;GO:0007346;GO:0010048	regulation of mitotic cell cycle;plastid;vernalization response	heat shock binding	Heat shock protein binding
164	AX-94438626	lcl|Traes_7DS_B7B5671D7.1	447	0.8055	Aegilops tauschii;Triticum urartu;Hordeum vulgare;Brachypodium distachyon;Brachypodium distachyon;Oryza sative Japonica/Oryza sative Japonica/Oryza sative Japonica/Oryza sative Japonica/Oryza sative Japonica;Oryza sativa indica;Oryza brachyantha;Setaria italica/Setaria italica;Dichanthelium oligosenthes;Sorghum bicolor/Sorghum bicolor;Zea Mays/Zea Mays/Zea Mays;Zea Mays/Zea Mays;Sorghum bicolor;S…	Aegilops tauschii	0.577519	1	EMT25945.1				heat shock binding	Heat shock protein binding
165	AX-94626326	lcl|Traes_XX_F3F950C4E.1	954	0.7335	Aegilops tauschii;Hordeum vulgare;Setaria italica;Oryza brachyantha;Setaria italica;Oryza sative Japonica;Oryza sative Japonica;Oryza sativa indica;Oryza sative Japonica;Sorghum bicolor;Sorghum bicolor;Oryza sative Japonica/Oryza sative Japonica/Oryza sative Japonica/Oryza sative Japonica/Oryza sative Japonica;Aegilops tauschii;Oryza sative Japonica;Oryza sative Japonica;Oryza sativa indica;Sorgh…	Aegilops tauschii	0.620985	0.931	EMT10838.1				Heat shock STI	Heat shock protein
166	AX-94970814	lcl|Traes_5AL_19122A6AC.1	1236	0.907	Triticum urartu;Aegilops tauschii;Hordeum vulgare;Hordeum vulgare;Brachypodium distachyon;Oryza brachyantha;Sorghum bicolor/Sorghum bicolor;Oryza sative Japonica/Oryza sative Japonica/Oryza sative Japonica;Oryza sativa indica;Setaria italica/Setaria italica;Zea Mays/Zea Mays/Zea Mays;Oryza sative Japonica;Dichanthelium oligosenthes;;Phoenix dactylifera;;;Ac;;Ac	Triticum urartu	0.942792	1	EMS53559.1				heat shock STI1-like	Heat shock protein

## Sheet: S7
Serial No.	SNP ID	IWGSC Sequence Hit	Sequence Length	Blast Similarity Mean	Blast Hit Triticum aestivumxonomy Name	Blast Top Hit Taxonomy Name	Top hit coverage ratio	Blast Top Hit Similarity	Blast Top Hit Accession	Annotation GO Count	Annotation GO ID	Annotation GO Term	Annotated Gene	Nucleic Acid process
1	AX-94438918	lcl|Traes_1AS_0523686DD.1	807	0.8825	Aegilops tauschii;Triticum urartu;Brachypodium distachyon	Aegilops tauschii	0.277895	0.9924	EMT33750.1	6	GO:0016887;GO:0003677;GO:0005524;GO:0031491;GO:0043044;GO:0016589	NURF complex;ATPase activity;nucleosome binding;ATP-dependent chromatin remodeling;ATP binding;DNA binding	chromatin-remodeling complex ATPase chain	Chromatin remodeling by NURF complex
2	AX-95163658	lcl|Traes_3AS_109366C4A.1	2064	0.8945	Triticum aestivum;Aegilops tauschii;Triticum urartu	Triticum aestivum	0.611901	0.9594	CDM81224.1	7	GO:0016887;GO:0003677;GO:0005524;GO:0031491;GO:0043044;GO:0004386;GO:0016589	NURF complex;ATPase activity;helicase activity;nucleosome binding;ATP-dependent chromatin remodeling;ATP binding;DNA binding	probable chromatin-remodeling complex ATPase chain	Chromatin remodeling by NURF complex
3	AX-95209627	lcl|Traes_3B_C7A122116.1	2535	0.7975	Triticum aestivum;Aegilops tauschii;Triticum urartu;Brachypodium distachyon;Hordeum vulgare;Dichanthelium oligosenthes;Setaria italica/Setaria italica;Sorghum bicolor/Sorghum bicolor;Oryza sative Japonica/Oryza sative Japonica/Oryza sative Japonica/Oryza sative Japonica;Oryza brachyantha;Oryza sative Japonica;Phoenix dactylifera;;Phoenix dactylifera;;Nelumbo nucifera;Prunus perSetaria italicaca/P…	Triticum aestivum	1	0.9869	CDM82057.1	10	GO:0048451;GO:0006306;GO:0031507;GO:0048453;GO:0000911;GO:0045787;GO:0000226;GO:0031048;GO:0051567;GO:0006346	histone H3-K9 methylation;positive regulation of cell cycle;methylation-dependent chromatin silencing;DNA methylation;heterochromatin assembly;chromatin silencing by small RNA;petal formation;cytokinesis by cell plate formation;sepal formation;microtubule cytoskeleton organization	titin homolog	Chromatin silencing by sRNA
4	AX-95022227	lcl|Traes_XX_2F8C92872.1	600	0.9595	Aegilops tauschii;Triticum urartu;Brachypodium distachyon;Oryza sative Japonica/Oryza sative Japonica/Oryza sative Japonica/Oryza sative Japonica/Oryza sativa indica/Oryza sative Japonica;Setaria italica/Setaria italica;Sorghum bicolor/Sorghum bicolor;Oryza sative Japonica;Dichanthelium oligosenthes;Zea Mays/Zea Mays/Zea Mays;Zea Mays/Zea Mays;Zea Mays;Zea Mays/Zea Mays;Oryza brachyantha;;Ac;Oryz…	Aegilops tauschii	1	0.995	EMT03154.1	3	GO:0005634;GO:0006333;GO:0016023	cytoplasmic, membrane-bounded vesicle;nucleus;chromatin assembly or disassembly	Histone chaperone ASF1A	chromatin assembly or disassembly
5	AX-94731008	lcl|Traes_5AS_D1719CEDA.1	4290	0.6965	Triticum urartu;Aegilops tauschii;Brachypodium distachyon;Brachypodium distachyon;Setaria italica/Setaria italica;Oryza sative Japonica/Oryza sative Japonica;Oryza sativa indica;Oryza sative Japonica;Oryza brachyantha;Oryza sative Japonica;Sorghum bicolor;Oryza sative Japonica;Dichanthelium oligosenthes;Zea Mays/Zea Mays;Zea Mays/Zea Mays;Zea Mays;Zea Mays;Phoenix dactylifera;/;	Triticum urartu	0.936412	0.99	EMS54471.1	1	GO:0016569	covalent chromatin modification	MODIFIER OF SNC1 1	Chromatin modification
6	AX-94872452	lcl|Traes_5DL_7A53FE80E.1	648	0.938	Hordeum vulgare;Oryza sative Japonica/Oryza sative Japonica/Oryza sative Japonica/Oryza sative Japonica/Oryza sative Japonica/Oryza sativa indica/Oryza sative Japonica/Oryza sative Japonica;Brachypodium distachyon;Oryza sative Japonica;Zea Mays/Zea Mays;Oryza brachyantha;Setaria italica/Setaria italica;Setaria italica/Setaria italica;Sorghum bicolor/Sorghum bicolor;Oryza sative Japonica/Oryza sat…	Hordeum vulgare subsp. vulgare	1	1	BAK02236.1	7	GO:0008270;GO:0031507;GO:0000976;GO:0003682;GO:0006342;GO:0000785;GO:0005677	chromatin silencing;chromatin silencing complex;heterochromatin assembly;transcription regulatory region sequence-specific DNA binding;chromatin;chromatin binding;zinc ion binding	DNA binding	Chromatin silencing
7	AX-94736551	lcl|Traes_1DS_CC97A1E79.1	1380	0.876	Aegilops tauschii;Triticum urartu;Aegilops tauschii	Aegilops tauschii	0.671576	0.9978	EMT20408.1	6	GO:0005634;GO:0003677;GO:0005524;GO:0032508;GO:0004003;GO:0006139	ATP-dependent DNA helicase activity;DNA duplex unwinding;nucleus;nucleobase-containing compound metabolic process;ATP binding;DNA binding	ATP-dependent RNA helicase DDX11	DNA helicase
8	AX-94436270	lcl|Traes_7BL_49C98242E.1	192	0.8445	Triticum urartu;Brachypodium distachyon;Sorghum bicolor;Brachypodium distachyon;Zea Mays;Brachypodium distachyon;Sorghum bicolor;Zea Mays;Oryza sative Japonica;Oryza sative Japonica;Oryza brachyantha;Setaria italica;Setaria italica;;Ac;Phoenix dactylifera;Phoenix dactylifera;Phoenix dactylifera;Phoenix dactylifera;	Triticum urartu	0.0871935	1	EMS64980.1	3	GO:0003677;GO:0008270;GO:0004386	helicase activity;DNA binding;zinc ion binding	Chromodomain-helicase-DNA-binding 4	DNA helicase
9	AX-94655969	lcl|Traes_7BL_0B2FC8CB3.1	303	0.7453	Triticum urartu;Aegilops tauschii;Aegilops tauschii;Triticum urartu;Aegilops tauschii;Triticum urartu;Brachypodium distachyon;Brachypodium distachyon;Brachypodium distachyon;Oryza brachyantha;Oryza sative Japonica/Oryza sative Japonica;Oryza sative Japonica;Oryza sativa indica;Oryza sative Japonica;Oryza sative Japonica;Oryza sative Japonica/Oryza sative Japonica/Oryza sative Japonica;Saccharum h…	Triticum urartu	0.056383	0.8774	EMS50601.1	3	GO:0003677;GO:0004386;GO:0009536	plastid;helicase activity;DNA binding	Chromodomain-helicase-DNA-binding Mi-2	DNA helicase
10	AX-95181791	lcl|Traes_5AL_B867F2ABD.1	3183	0.9295	Brachypodium distachyon;Oryza sative Japonica/Oryza sativa indica/Oryza sative Japonica;Oryza brachyantha;Sorghum bicolor;Setaria italica;Zea Mays;Oryza sative Japonica;Ac;;;Vigna angularis/Vigna angularis var. angularis;Glycine max;Glycine max/Glycine max;Vigna radiaTriticum aestivum var. radiaTriticum aestivum;Cicer arietinum;TheOryza brachyantharoma cacao;TheOryza brachyantharoma cacao;Medicag…	Brachypodium distachyon	0.912174	0.9847	KQK13211.1;XP_010229927.1	7	GO:0005634;GO:0005524;GO:0003725;GO:0005739;GO:0006396;GO:0004004;GO:0044822	double-stranded RNA binding;ATP-dependent RNA helicase activity;nucleus;poly(A) RNA binding;RNA processing;ATP binding;mitochondrion	ATP-dependent RNA helicase DHX36	dsRNA helicase
11	AX-94955614	lcl|Traes_2DS_4E4E169E1.1	2292	0.82	Aegilops tauschii;Triticum urartu;Hordeum vulgare	Aegilops tauschii	1.02003	0.9791	EMT18248.1	6	GO:0005524;GO:0003723;GO:0006606;GO:0010501;GO:0005730;GO:0004004	ATP-dependent RNA helicase activity;nucleolus;RNA secondary structure unwinding;protein import into nucleus;ATP binding;RNA binding	DEAD-box ATP-dependent RNA helicase 32	RNA helicase
12	AX-94431596	lcl|Traes_6AL_38D62DA4B.1	1965	0.842	Hordeum vulgare;Hordeum vulgare;Triticum urartu;Brachypodium distachyon;Setaria italica/Setaria italica;Sorghum bicolor/Sorghum bicolor;Zea Mays/Zea Mays;Oryza sative Japonica/Oryza sative Japonica/Oryza sative Japonica/Oryza sative Japonica/Oryza sativa indica/Oryza sative Japonica/Oryza sative Japonica;Oryza brachyantha;/;Ac;Phoenix dactylifera/Phoenix dactylifera/Phoenix dactylifera/Phoenix da…	Hordeum vulgare subsp. vulgare	0.776987	0.9679	BAJ97882.1	1	GO:0004386	RNA helicase activity	DEAD-box ATP-dependent RNA helicase 48	RNA helicase
13	AX-94493774	lcl|Traes_3B_4B1DE381E.1	2778	0.845	Triticum aestivum;Aegilops tauschii;Hordeum vulgare;Brachypodium distachyon;Brachypodium distachyon;Brachypodium distachyon;Brachypodium distachyon;Brachypodium distachyon;Oryza sative Japonica/Oryza sative Japonica/Oryza sative Japonica/Oryza sative Japonica;Oryza brachyantha;Brachypodium distachyon;Oryza sative Japonica;Setaria italica/Setaria italica;Sorghum bicolor;Zea Mays/Zea Mays;Saccharum…	Triticum aestivum	0.952381	0.9646	CDM82651.1	9	GO:0005634;GO:0003677;GO:0005524;GO:0005737;GO:0046872;GO:0016021;GO:0006396;GO:0004004;GO:0044822	cytoplasm;ATP-dependent RNA helicase activity;metal ion binding;nucleus;poly(A) RNA binding;integral component of membrane;RNA processing;ATP binding;DNA binding	Zinc finger CCCH domain-containing 4	RNA helicase
14	AX-94416965	lcl|Traes_2DS_A851B9361.1	3018	0.9185	Triticum urartu;Aegilops tauschii;Hordeum vulgare	Triticum urartu	0.962679	0.995	EMS67648.1	7	GO:0005524;GO:0003723;GO:0003724;GO:0010093;GO:0005829;GO:0005654;GO:0006401	nucleoplasm;cytosol;RNA helicase activity;specification of floral organ identity;ATP binding;RNA binding;RNA catabolic process	Superkiller viralicidic activity 2-like 2	RNA helicase;RNA catabolism
15	AX-94510991	lcl|Traes_3AS_8E92B074B.1	3216	0.95	Triticum aestivum;Triticum aestivum;Hordeum vulgare;Brachypodium distachyon;Oryza sativa indica;Oryza sative Japonica;Oryza sative Japonica;Oryza sative Japonica;Oryza brachyantha;Setaria italica;Brachypodium distachyon;Sorghum bicolor;Zea Mays;Zea Mays;Setaria italica;Phoenix dactylifera;;Ac;;	Triticum aestivum	0.989739	0.9953	CBH32617.1	8	GO:0005634;GO:0005524;GO:0005737;GO:0006096;GO:0006396;GO:0004332;GO:0004004;GO:0044822	cytoplasm;fructose-bisphosphate aldolase activity;ATP-dependent RNA helicase activity;nucleus;glycolytic process;poly(A) RNA binding;RNA processing;ATP binding	ATP-dependent RNA helicase DHX36	RNA helicase;RNA processing;RNA binding
16	AX-94679404	lcl|Traes_6BS_0CEF3C099.1	5412	0.9385	Brachypodium distachyon;Oryza brachyantha;Oryza sative Japonica;Oryza sative Japonica;Oryza sativa indica;Setaria italica/Setaria italica/Setaria italica;Sorghum bicolor/Sorghum bicolor;Zea Mays;Zea Mays;Sorghum bicolor/Sorghum bicolor;Sorghum bicolor;Oryza sative Japonica;Sorghum bicolor;Oryza brachyantha;Oryza sative Japonica/Oryza sative Japonica/Oryza sative Japonica;/;/;Phoenix dactylifera;R…	Brachypodium distachyon	0.828362	0.9828	XP_003571468.1;KQJ92834.1	6	GO:0003676;GO:0005524;GO:0030529;GO:0005739;GO:0019013;GO:0004386	viral nucleocapsid;helicase activity;intracellular ribonucleoprotein complex;nucleic acid binding;ATP binding;mitochondrion	U5 small nuclear ribonucleo 200 kDa helicase-like	Helicase activity
17	AX-95631922	lcl|Traes_5BL_2D50EC294.1	2103	0.8545	Triticum urartu;Brachypodium distachyon/Brachypodium distachyon;Setaria italica/Setaria italica;Sorghum bicolor/Sorghum bicolor;Aegilops tauschii;Zea Mays;Zea Mays;Zea Mays;Zea Mays;Oryza sative Japonica;Oryza sative Japonica;Oryza sative Japonica;Oryza sative Japonica/Oryza sative Japonica/Oryza sative Japonica/Oryza sative Japonica;Oryza sativa indica;Oryza brachyantha;Dichanthelium oligosenthe…	Triticum urartu	0.964912	0.9873	EMS56948.1	1	GO:0004386	helicase activity	DNA helicase INO80 isoform X2	Helicase activity
18	AX-94661891	lcl|Traes_XX_5BA73B62F.1	2895	0.878	ZootermopSetaria italicas nevadenSetaria italicas;Cuerna arida;Athalia rosae;Neodiprion lecontei;Wasmannia auropuncTriticum aestivumTriticum aestivum/Wasmannia auropuncTriticum aestivumTriticum aestivum/Wasmannia auropuncTriticum aestivumTriticum aestivum;LaSetaria italicaus niger;Halyomorpha halys;CamponoTriticum urartus floridanus/CamponoTriticum urartus floridanus;SolenopSetaria italicas invic…	Zootermopsis nevadensis	0.584965	0.8969	KDR11769.1	3	GO:0003676;GO:0005524;GO:0008026	ATP-dependent helicase activity;nucleic acid binding;ATP binding	ATP-dependent RNA helicase DHX8	Helicase activity
19	AX-95026221	lcl|Traes_2AS_5543BDAED.1	537	0.94	Triticum urartu;Triticum aestivum;Hordeum vulgare	Triticum urartu	0.523364	1	EMS62211.1	7	GO:0003676;GO:0005524;GO:0005509;GO:0042175;GO:0016021;GO:0005794;GO:0004386	helicase activity;nucleic acid binding;nuclear outer membrane-endoplasmic reticulum membrane network;integral component of membrane;ATP binding;Golgi apparatus;calcium ion binding	calcium binding partial	Helicase activity;Nucleic aid,ATP and Ca binding
20	AX-94880269	lcl|Traes_2DS_84B0B1272.1	594	0.946	Triticum urartu;Triticum aestivum;Hordeum vulgare	Triticum urartu	0.616822	1	EMS62211.1	7	GO:0003676;GO:0005524;GO:0005509;GO:0042175;GO:0016021;GO:0005794;GO:0004386	helicase activity;nucleic acid binding;nuclear outer membrane-endoplasmic reticulum membrane network;integral component of membrane;ATP binding;Golgi apparatus;calcium ion binding	calcium binding partial	Helicase activity;Nucleic aid,ATP and Ca binding
21	AX-95009966	lcl|Traes_6BS_A08CF1DF41.1	741	0.821	Triticum urartu;Aegilops tauschii;Hordeum vulgare;Brachypodium distachyon;Oryza brachyantha;Sorghum bicolor/Sorghum bicolor;Oryza sative Japonica;Oryza sativa indica;Sorghum bicolor/Sorghum bicolor;Oryza sative Japonica/Oryza sative Japonica/Oryza sative Japonica/Oryza sative Japonica/Oryza sative Japonica/Oryza sative Japonica/Oryza sative Japonica/Oryza sative Japonica;Zea Mays/Zea Mays/Zea May…	Triticum urartu	0.590909	0.9919	EMS50946.1	4	GO:0005634;GO:0006260;GO:0003690;GO:0006974	DNA replication;double-stranded DNA binding;nucleus;cellular response to DNA damage stimulus	DNA RNA-binding KIN17	Response to DNA damage stimulus;DNA replication
22	AX-94753633	lcl|Traes_1AS_37544BAAE.1	1794	0.748	Aegilops tauschii;Brachypodium distachyon;Oryza sative Japonica	Aegilops tauschii	1	0.9533	EMT32791.1	7	GO:0000166;GO:0005634;GO:0061630;GO:0031625;GO:0005737;GO:0000209;GO:0006974	cytoplasm;protein polyubiquitination;nucleus;ubiquitin protein ligase activity;nucleotide binding;ubiquitin protein ligase binding;cellular response to DNA damage stimulus	TPA: ubiquitin-conjugating enzyme family	Response to DNA damage stimulus
23	AX-94748457	lcl|Traes_1DS_BE86AA100.1	1800	0.723	Aegilops tauschii;Brachypodium distachyon;Oryza sative Japonica	Aegilops tauschii	1	0.9733	EMT32791.1	7	GO:0000166;GO:0005634;GO:0061630;GO:0031625;GO:0005737;GO:0000209;GO:0006974	cytoplasm;protein polyubiquitination;nucleus;ubiquitin protein ligase activity;nucleotide binding;ubiquitin protein ligase binding;cellular response to DNA damage stimulus	Ubiquitin-conjugating enzyme E2 T	Response to DNA damage stimulus
24	AX-95241551	lcl|Traes_3AS_3ED4EC680.1	1383	0.9035	Triticum urartu;Aegilops tauschii;Hordeum vulgare;Brachypodium distachyon;Dichanthelium oligosenthes;Setaria italica/Setaria italica;Sorghum bicolor;Oryza sative Japonica/Oryza sative Japonica/Oryza sative Japonica/Oryza sative Japonica/Oryza sative Japonica/Oryza sative Japonica;Oryza brachyantha;Oryza sative Japonica/Oryza sative Japonica;Oryza sativa indica;Zea Mays/Zea Mays;Sorghum bicolor;Ph…	Triticum urartu	0.805944	0.9957	EMS45564.1	6	GO:0005634;GO:0006281;GO:0016021;GO:0003684;GO:0080008;GO:0010224	nucleus;damaged DNA binding;integral component of membrane;response to UV-B;DNA repair;Cul4-RING E3 ubiquitin ligase complex	DAMAGED DNA-BINDING 2	DNA repair;Response to UV
25	AX-95204727	lcl|Traes_2DS_7A7CEA0F6.1	2007	0.8865	Aegilops tauschii;Triticum urartu;Hordeum vulgare	Aegilops tauschii	1	0.9409	EMT19519.1	6	GO:0005634;GO:0003743;GO:0006281;GO:0010050;GO:0006413;GO:0017005	vegetative phase change;translational initiation;nucleus;3'-tyrosyl-DNA phosphodiesterase activity;translation initiation factor activity;DNA repair	tyrosyl-DNA phosphodiesterase 1 isoform X1	DNA repair;translation initiation
26	AX-94704485	lcl|Traes_3B_4EF1285D9.1	1356	0.88	Hordeum vulgare;Brachypodium distachyon;Oryza sative Japonica/Oryza sative Japonica/Oryza sative Japonica/Oryza sative Japonica/Oryza sative Japonica/Oryza sative Japonica;Oryza sative Japonica;Oryza brachyantha;Setaria italica/Setaria italica;Setaria italica;Sorghum bicolor;Sorghum bicolor;Dichanthelium oligosenthes;Brachypodium distachyon;Oryza sative Japonica;Oryza sative Japonica;Oryza sative…	Hordeum vulgare subsp. vulgare	0.920354	0.9736	BAJ96940.1	1	GO:0005739	mitochondrion	DNA excision repair ERCC-8 isoform X1	Nucleotide excision repair
27	AX-94704261	lcl|Traes_7AS_BE2C72913.1	435	0.789	Triticum urartu;Aegilops tauschii;Brachypodium distachyon;Brachypodium distachyon;Oryza sative Japonica/Oryza sative Japonica/Oryza sative Japonica/Oryza sative Japonica/Oryza sative Japonica;Oryza brachyantha;Oryza sative Japonica;Oryza brachyantha;Oryza brachyantha;Dichanthelium oligosenthes;Setaria italica;Setaria italica;Sorghum bicolor/Sorghum bicolor;Ac;Zea Mays;Zea Mays;Zostera marina;Phoe…	Triticum urartu	0.109497	1	EMS61539.1	7	GO:0000111;GO:0009507;GO:0071942;GO:0006289;GO:0006298;GO:0003684;GO:0003697	single-stranded DNA binding;nucleotide-excision repair factor 2 complex;chloroplast;mismatch repair;damaged DNA binding;nucleotide-excision repair;XPC complex	DNA repair complementing XP-C cells	Nucleotide excision repair
28	AX-94553499	lcl|Traes_XX_0B21D5B88.1	1017	0.737	Hordeum vulgare;Brachypodium distachyon;Setaria italica/Setaria italica;Oryza sative Japonica/Oryza sativa indica/Oryza sative Japonica;Sorghum bicolor;Oryza sative Japonica;Zea Mays;Triticum aestivum;Setaria italica;Setaria italica;Dichanthelium oligosenthes;Hordeum vulgare/Hordeum vulgare;Hordeum vulgare;Oryza sative Japonica/Oryza sative Japonica;Saccharum hybrid cultivar R570;Oryza brachyanth…	Hordeum vulgare subsp. vulgare	0.788372	0.9115	BAK05265.1	1	GO:0006289	nucleotide-excision repair	BSD domain containing	Nucleotide excision repair
29	AX-94720837	lcl|Traes_5BL_A60442138.1	1689	0.8735	Hordeum vulgare;Triticum urartu;Aegilops tauschii;Brachypodium distachyon;Oryza sativa indica;Oryza brachyantha;Oryza sative Japonica/Oryza sative Japonica;Oryza sative Japonica;Oryza sative Japonica;Dichanthelium oligosenthes;Sorghum bicolor;Setaria italica;Sorghum bicolor;Setaria italica;Zea Mays;Zea Mays;Phoenix dactylifera;;;	Hordeum vulgare subsp. vulgare	0.42299	0.9893	BAK02401.1	15	GO:0006290;GO:0007131;GO:0000228;GO:0009411;GO:0000710;GO:0000400;GO:0003684;GO:0009536;GO:0045910;GO:0005524;GO:0043570;GO:0005739;GO:0032301;GO:0032137;GO:0032138	maintenance of DNA repeat elements;negative regulation of DNA recombination;guanine/thymine mispair binding;MutSalpha complex;reciprocal meiotic recombination;mitochondrion;pyrimidine dimer repair;nuclear chromosome;plastid;meiotic mismatch repair;damaged DNA binding;response to UV;ATP binding;single base insertion or deletion binding;four-way junction DNA binding	DNA mismatch repair MSH6	DNA mismatch repair
30	AX-94390591	lcl|Traes_5DL_584FFBACE.1	3636	0.7715	Hordeum vulgare;Aegilops tauschii;Brachypodium distachyon/Brachypodium distachyon;Brachypodium distachyon;Brachypodium distachyon;Brachypodium distachyon;Setaria italica;Oryza sative Japonica;Setaria italica;Setaria italica;Sorghum bicolor/Sorghum bicolor;Sorghum bicolor;Oryza sative Japonica;Zea Mays;Oryza sativa indica;Oryza sative Japonica;Oryza brachyantha;Setaria italica;Zea Mays;Dichantheli…	Hordeum vulgare subsp. vulgare	0.96606	0.9563	AFP73613.1	9	GO:0005712;GO:0016887;GO:0005524;GO:0007131;GO:0032300;GO:0006298;GO:0030983;GO:0000795;GO:0003697	single-stranded DNA binding;mismatch repair complex;ATPase activity;mismatched DNA binding;mismatch repair;chiasma;synaptonemal complex;ATP binding;reciprocal meiotic recombination	DNA mismatch repair MLH3 isoform X1;Adenosinetriphosphatase	DNA mismatch repair
31	AX-95123998	lcl|Traes_7AS_17DAAE0CC.1	774	0.928	Triticum urartu;Hordeum vulgare/Hordeum vulgare;Brachypodium distachyon;Oryza brachyantha;Oryza sative Japonica;Oryza sative Japonica/Oryza sative Japonica/Oryza sative Japonica/Oryza sative Japonica/Oryza sative Japonica/Oryza sativa/Oryza sative Japonica;Oryza meridionalis/Oryza meridionalis;Oryza meridionalis;Oryza barthii;Oryza barthii/Oryza barthii/Oryza glaberrima/Oryza glaberrima;Oryza sat…	Triticum urartu	0.675393	1	EMS58863.1	8	GO:0000166;GO:0005634;GO:0003677;GO:0000719;GO:0009650;GO:0003914;GO:0016021;GO:0003904	photoreactive repair;UV protection;DNA (6-4) photolyase activity;nucleus;integral component of membrane;DNA binding;nucleotide binding;deoxyribodipyrimidine photo-lyase activity	CPD photolyase	UV protection;photoreactive repair
32	AX-95232415	lcl|Traes_6AS_A8EBE87C2.1	645	0.9055	Triticum urartu;Hordeum vulgare;Aegilops tauschii;Zea Mays;Zea Mays;Oryza sative Japonica;Zea Mays;Oryza sative Japonica/Oryza sative Japonica/Oryza sative Japonica/Oryza sativa indica/Oryza sative Japonica;Zea Mays;Oryza brachyantha;Brachypodium distachyon;Sorghum bicolor;Sorghum bicolor;Setaria italica/Setaria italica;Ac;Ac;;Phoenix dactylifera;Brachypodium distachyon;	Triticum urartu	0.505882	0.9953	EMS62987.1	19	GO:0008283;GO:0006270;GO:0018108;GO:0000911;GO:0009555;GO:0042023;GO:0006275;GO:0004674;GO:0005524;GO:0051225;GO:0006306;GO:0004715;GO:0046872;GO:0000280;GO:0016021;GO:0031047;GO:0016444;GO:0010389;GO:0051567	DNA replication initiation;somatic cell DNA recombination;metal ion binding;cell proliferation;gene silencing by RNA;spindle assembly;peptidyl-tyrosine phosphorylation;integral component of membrane;cytokinesis by cell plate formation;regulation of DNA replication;non-membrane spanning protein tyrosine kinase activity;DNA endoreduplication;histone H3-K9 methylation;pollen development;protein seri…	Wee1 kinase	DNA replication initiation
33	AX-94401799	lcl|Traes_5AL_115418ADD.1	831	0.8985	Aegilops tauschii;Triticum urartu;Brachypodium distachyon;Oryza brachyantha;Zea Mays;Oryza sative Japonica;Zea Mays;Zea Mays/Zea Mays;Setaria italica;Oryza sative Japonica;Oryza sative Japonica/Oryza sative Japonica/Oryza sativa indica/Oryza sative Japonica/Oryza sative Japonica/Oryza sative Japonica/Oryza sativa indica/Oryza sative Japonica;Oryza sative Japonica;Sorghum bicolor/Sorghum bicolor;B…	Aegilops tauschii	0.657957	0.9964	EMT15161.1	6	GO:0000808;GO:0005634;GO:0005524;GO:0006260;GO:0000278;GO:0009744	response to sucrose;origin recognition complex;DNA replication;nucleus;mitotic cell cycle;ATP binding	Origin recognition complex subunit 5	DNA replication;origin recognition
34	AX-94512268	lcl|Traes_5AL_115418ADD.1	831	0.8985	Aegilops tauschii;Triticum urartu;Brachypodium distachyon;Oryza brachyantha;Zea Mays;Oryza sative Japonica;Zea Mays;Zea Mays/Zea Mays;Setaria italica;Oryza sative Japonica;Oryza sative Japonica/Oryza sative Japonica/Oryza sativa indica/Oryza sative Japonica/Oryza sative Japonica/Oryza sative Japonica/Oryza sativa indica/Oryza sative Japonica;Oryza sative Japonica;Sorghum bicolor/Sorghum bicolor;B…	Aegilops tauschii	0.657957	0.9964	EMT15161.1	6	GO:0000808;GO:0005634;GO:0005524;GO:0006260;GO:0000278;GO:0009744	response to sucrose;origin recognition complex;DNA replication;nucleus;mitotic cell cycle;ATP binding	Origin recognition complex subunit 5	DNA replication;origin recognition
35	AX-94657503	lcl|Traes_XX_EAEAA656D.1	1347	0.928	Aegilops tauschii;Brachypodium distachyon;Triticum urartu;Oryza brachyantha;Oryza sativa indica/Oryza sativa indica;Oryza sative Japonica/Oryza sative Japonica/Oryza sative Japonica/Oryza sative Japonica/Oryza sative Japonica/Oryza sative Japonica;Oryza sative Japonica;Zea Mays/Zea Mays/Zea Mays/Zea Mays;Dichanthelium oligosenthes;Sorghum bicolor/Sorghum bicolor;Setaria italica/Setaria italica;Sa…	Aegilops tauschii	0.748333	0.9933	EMT13867.1	7	GO:0003677;GO:0006281;GO:0005515;GO:0046872;GO:0006260;GO:0006310;GO:0005662	DNA replication;metal ion binding;protein binding;DNA recombination;DNA replication factor A complex;DNA repair;DNA binding	replication A 70 kDa DNA-binding subunit B	DNA replication;DNA recombination;DNA repir
36	AX-94644710	lcl|Traes_4BS_086630970.1	3522	0.867	Hordeum vulgare;Hordeum vulgare;Aegilops tauschii;Triticum urartu;Brachypodium distachyon/Brachypodium distachyon;Oryza sative Japonica;Oryza brachyantha;Oryza sative Japonica/Oryza sative Japonica/Oryza sative Japonica;Setaria italica/Setaria italica;Sorghum bicolor/Sorghum bicolor/Sorghum bicolor/Sorghum bicolor;Dichanthelium oligosenthes;Zea Mays/Zea Mays/Zea Mays;Zea Mays;Zea Mays;Brachypodiu…	Hordeum vulgare subsp. vulgare	1.0017	0.9804	BAK02414.1	7	GO:0009360;GO:0005524;GO:0003689;GO:0003887;GO:0006261;GO:0071897;GO:0005663	DNA polymerase III complex;DNA biosynthetic process;DNA replication factor C complex;DNA-directed DNA polymerase activity;ATP binding;DNA-dependent DNA replication;DNA clamp loader activity	STICHEL-like isoform X1	DNA replication factor C complex;DNA biosynthesis
37	AX-95166641	lcl|Traes_1AL_F1591D3D9.1	1587	0.7685	Aegilops tauschii;Hordeum vulgare;Brachypodium distachyon	Aegilops tauschii	0.52349	0.8974	EMT14036.1	11	GO:0009360;GO:0005524;GO:0003689;GO:0003887;GO:0006261;GO:0016021;GO:0071897;GO:0004674;GO:0006468;GO:0005663;GO:0009536	DNA polymerase III complex;plastid;protein serine/threonine kinase activity;DNA biosynthetic process;DNA replication factor C complex;DNA-directed DNA polymerase activity;protein phosphorylation;integral component of membrane;ATP binding;DNA-dependent DNA replication;DNA clamp loader activity	STICHEL-like 3 isoform X1	DNA replication factor C complex;DNA biosynthesis
38	AX-94924039	lcl|Traes_2BS_2974A0A92.1	831	0.787	Hordeum vulgare;Hordeum vulgare;Aegilops tauschii	Hordeum vulgare subsp. vulgare	0.721448	0.9344	BAJ95285.1	2	GO:0003896;GO:0006269	DNA replication, synthesis of RNA primer;DNA primase activity	DNA-directed primase polymerase	DNA replication;DNA primase activity
39	AX-94390275	lcl|Traes_XX_C4A879D6C.1	2637	0.881	Brachypodium distachyon/Brachypodium distachyon/Brachypodium distachyon;Oryza sative Japonica/Oryza sative Japonica/Oryza sative Japonica;Oryza sative Japonica/Oryza sative Japonica;Oryza brachyantha;Setaria italica;Sorghum bicolor;Zea Mays/Zea Mays/Zea Mays;Sorghum bicolor;Oryza sativa indica/Oryza sative Japonica;Setaria italica;;Dichanthelium oligosenthes;;Oryza sative Japonica/Oryza sative Ja…	Brachypodium distachyon	0.991285	0.8615	XP_014757241.1;XP_003571920.1;XP_010234852.1;XP_014757242.1;KQJ97225.1;KQJ97226.1	10	GO:0051103;GO:0005634;GO:0003677;GO:0005524;GO:0003910;GO:0006273;GO:0005739;GO:0006310;GO:0071897;GO:0009536	plastid;DNA ligase (ATP) activity;DNA ligation involved in DNA repair;DNA biosynthetic process;nucleus;lagging strand elongation;DNA recombination;ATP binding;DNA binding;mitochondrion	DNA ligase 1-like	DNA ligase (ATP)
40	AX-95630232	lcl|Traes_5AL_D3DECBBBF.1	2712	0.7405	Aegilops tauschii;Brachypodium distachyon;Brachypodium distachyon;Oryza sative Japonica;Oryza sativa indica;Oryza sative Japonica;Setaria italica;Oryza sative Japonica;Oryza brachyantha;Sorghum bicolor;Setaria italica;Zea Mays;Oryza sative Japonica;Ac;Oryza sative Japonica;Phoenix dactylifera;;;Nelumbo nucifera/Nelumbo nucifera;Citrus Setaria italicanenSetaria italicas	Aegilops tauschii	0.825509	0.8197	EMT16908.1	11	GO:0003677;GO:0005524;GO:0009506;GO:0032508;GO:0005739;GO:0004003;GO:0004674;GO:0006468;GO:0006952;GO:0006139;GO:0005886	ATP-dependent DNA helicase activity;protein serine/threonine kinase activity;plasma membrane;plasmodesma;DNA duplex unwinding;nucleobase-containing compound metabolic process;defense response;protein phosphorylation;ATP binding;DNA binding;mitochondrion	Fanconi anemia group J	DNA duplex unwinding;DNA helicase
41	AX-95073250	lcl|Traes_5BL_D08E8FE65.1	312	0.7935	Aegilops tauschii;Hordeum vulgare;Brachypodium distachyon;Oryza brachyantha;Oryza sative Japonica/Oryza sative Japonica/Oryza sative Japonica/Oryza sativa indica/Oryza sative Japonica/Oryza sative Japonica;Setaria italica;Brachypodium distachyon;Dichanthelium oligosenthes;Sorghum bicolor/Sorghum bicolor;Setaria italica/Setaria italica;Zea Mays/Zea Mays;Oryza sative Japonica;Zea Mays/Zea Mays;Zea …	Aegilops tauschii	0.715686	0.9178	EMT27992.1	3	GO:0003677;GO:0003713;GO:0006355	transcription coactivator activity;DNA binding;regulation of transcription, DNA-templated	RNA polymerase II transcriptional coactivator KIWI	Transcription coactivator;transcription regulation
42	AX-94661411	lcl|Traes_5BL_9B6C7511B.1	1242	0.7995	Triticum urartu;Brachypodium distachyon;Oryza sativa indica;Oryza sative Japonica;Oryza sative Japonica;Oryza brachyantha;Setaria italica/Setaria italica;Sorghum bicolor/Sorghum bicolor;Zea Mays/Zea Mays/Zea Mays/Zea Mays;Dichanthelium oligosenthes;Ac;;;Phoenix dactylifera;Zea Mays;/;ArabiDichanthelium oligosenthespSetaria italicas thaliana;ArabiDichanthelium oligosenthespSetaria italicas thalian…	Triticum urartu	1	0.9903	EMS56158.1	5	GO:0005634;GO:0008270;GO:0003713;GO:0045893;GO:0006366	nucleus;transcription coactivator activity;transcription from RNA polymerase II promoter;positive regulation of transcription, DNA-templated;zinc ion binding	Activating signal cointegrator 1	Transcription coactivator;transcription regulation
43	AX-94615439	lcl|Traes_5DL_CFB2F7893.1	1242	0.8055	Triticum urartu;Brachypodium distachyon;Oryza sativa indica;Oryza sative Japonica;Oryza sative Japonica;Setaria italica/Setaria italica;Oryza brachyantha;Sorghum bicolor/Sorghum bicolor;Zea Mays/Zea Mays/Zea Mays/Zea Mays;Dichanthelium oligosenthes;Ac;;;Phoenix dactylifera;Zea Mays;Populus euphratica;Spinacia oleracea;/;ArabiDichanthelium oligosenthespSetaria italicas thaliana;Populus trichocarpa…	Triticum urartu	1	0.9879	EMS56158.1	5	GO:0005634;GO:0008270;GO:0003713;GO:0045893;GO:0006366	nucleus;transcription coactivator activity;transcription from RNA polymerase II promoter;positive regulation of transcription, DNA-templated;zinc ion binding	Activating signal cointegrator 1	Transcription coactivator;transcription regulation
44	AX-94913174	lcl|Traes_5AL_373E730BB.1	936	0.7345	Aegilops tauschii;Aegilops tauschii;Aegilops tauschii;Hordeum vulgare;Aegilops tauschii;Hordeum vulgare;Aegilops tauschii;Triticum aestivum;Triticum aestivum/Triticum aestivum;Hordeum vulgare;Hordeum vulgare;Hordeum vulgare;Aegilops tauschii;Triticum aestivum;Hordeum vulgare;Aegilops tauschii;Brachypodium distachyon;Setaria italica/Setaria italica;Cynara cardunculus var. scolymus;TheOryza brachya…	Aegilops tauschii	0.95122	0.9647	EMT30422.1	4	GO:0005634;GO:0003677;GO:0006351;GO:0006355	transcription, DNA-templated;nucleus;DNA binding;regulation of transcription, DNA-templated	CUP-SHAPED COTYLEDON 2	Transcription regulation
45	AX-95200013	lcl|Traes_7BS_BA1111780.1	882	0.781	Aegilops tauschii;Hordeum vulgare;Triticum aestivum/Triticum aestivum;Hordeum vulgare;Aegilops tauschii;Triticum aestivum;Hordeum vulgare;Hordeum vulgare;Hordeum vulgare;Aegilops tauschii;Aegilops tauschii;Aegilops tauschii;Aegilops tauschii;Aegilops tauschii;Hordeum vulgare;Triticum aestivum;Prunus perSetaria italicaca/Prunus perSetaria italicaca;Prunus mume;Jatropha curcas/Jatropha curcas/Jatro…	Aegilops tauschii	0.770774	0.9591	EMT23410.1	4	GO:0005634;GO:0003677;GO:0006351;GO:0006355	transcription, DNA-templated;nucleus;DNA binding;regulation of transcription, DNA-templated	CUP-SHAPED COTYLEDON 2	Transcription regulation
46	AX-94935166	lcl|Traes_7DL_2DE6C6D33.1	1140	0.702	Aegilops tauschii;Hordeum vulgare;Aegilops tauschii;Triticum aestivum/Triticum aestivum;Aegilops tauschii;Hordeum vulgare;Hordeum vulgare;Aegilops tauschii;Triticum aestivum;Hordeum vulgare;Hordeum vulgare;Aegilops tauschii;Aegilops tauschii;Dichanthelium oligosenthes;Setaria italica/Setaria italica;Brachypodium distachyon;Manihot esculenTriticum aestivum/Manihot esculenTriticum aestivum;TheOryza…	Aegilops tauschii	1	0.9971	EMT21398.1	4	GO:0005634;GO:0003677;GO:0006351;GO:0006355	transcription, DNA-templated;nucleus;DNA binding;regulation of transcription, DNA-templated	CUP-SHAPED COTYLEDON 2	Transcription regulation
47	AX-94419780	lcl|Traes_5AL_4EBB4D825.1	315	0.9605	Aegilops tauschii;Triticum urartu;Hordeum vulgare;Sorghum bicolor/Sorghum bicolor;Triticum aestivum;Triticum aestivum;Brachypodium distachyon;Oryza brachyantha;Zea Mays;Setaria italica;Zea Mays/Zea Mays/Zea Mays/Zea Mays;Setaria italica;Zea Mays/Zea Mays;Oryza sative Japonica/Oryza sative Japonica/Oryza sativa indica/Oryza sative Japonica/Oryza sative Japonica/Oryza sative Japonica;Zea Mays/Zea M…	Aegilops tauschii	0.709459	1	EMT18148.1	4	GO:0070847;GO:0016592;GO:0001104;GO:0006357	regulation of transcription from RNA polymerase II promoter;RNA polymerase II transcription cofactor activity;mediator complex;core mediator complex	mediator complex subunit 10 CG5057-PA	Transcription regulation
48	AX-94407574	lcl|Traes_5DL_DC941F119.1	813	0.6025	Aegilops tauschii;Aegilops tauschii;Sorghum bicolor;Sorghum bicolor;Sorghum bicolor;Setaria italica;Setaria italica;Setaria italica/Setaria italica;Dichanthelium oligosenthes;Zea Mays/Zea Mays/Zea Mays;Zea Mays;Zea Mays;Zea Mays;Dichanthelium oligosenthes;Setaria italica;Sorghum bicolor/Sorghum bicolor;Setaria italica;Oryza sative Japonica/Oryza sative Japonica;Setaria italica;Oryza sative Japoni…	Aegilops tauschii	0.616016	0.8633	EMT31520.1	4	GO:0005634;GO:0003677;GO:0006351;GO:0006355	transcription, DNA-templated;nucleus;DNA binding;regulation of transcription, DNA-templated	B3 domain-containing	Transcription regulation
49	AX-95024817	lcl|Traes_1BS_03473DC22.1	1905	0.641	Aegilops tauschii;Brachypodium distachyon;Brachypodium distachyon	Aegilops tauschii	1.03281	0.8608	EMT01811.1	7	GO:0005634;GO:0003677;GO:0006351;GO:0016926;GO:0004175;GO:0016929;GO:0006355	protein desumoylation;transcription, DNA-templated;nucleus;endopeptidase activity;DNA binding;SUMO-specific protease activity;regulation of transcription, DNA-templated	B3 domain-containing Os03g0619600-like	Transcription regulation
50	AX-94675521	lcl|Traes_5AL_5A3B1AC29.1	2136	0.856	Aegilops tauschii;Brachypodium distachyon;Brachypodium distachyon;Oryza sative Japonica;Oryza sative Japonica/Oryza sative Japonica/Oryza sative Japonica/Oryza sative Japonica/Oryza sative Japonica/Oryza sative Japonica;Oryza sativa indica;Oryza brachyantha;Dichanthelium oligosenthes;Setaria italica/Setaria italica;Sorghum bicolor/Sorghum bicolor;Zea Mays;Phoenix dactylifera;Ac;;/;;Nelumbo nucife…	Aegilops tauschii	0.723727	0.9775	EMT06657.1	8	GO:0006281;GO:0016021;GO:0005675;GO:0006810;GO:0007049;GO:0000079;GO:0006357;GO:0016556	regulation of transcription from RNA polymerase II promoter;cell cycle;holo TFIIH complex;regulation of cyclin-dependent protein serine/threonine kinase activity;transport;integral component of membrane;DNA repair;mRNA modification	pentatricopeptide repeat-containing chloroplastic	Transcription regulation
51	AX-94984871	lcl|Traes_5DL_D0AFCEB32.1	2241	0.8625	Aegilops tauschii;Brachypodium distachyon;Brachypodium distachyon;Oryza sativa indica;Oryza sative Japonica;Oryza sative Japonica/Oryza sative Japonica/Oryza sative Japonica/Oryza sative Japonica/Oryza sative Japonica/Oryza sative Japonica;Dichanthelium oligosenthes;Oryza brachyantha;Setaria italica/Setaria italica;Sorghum bicolor/Sorghum bicolor;Zea Mays;Phoenix dactylifera;;Ac;/;;Nelumbo nucife…	Aegilops tauschii	0.76273	1	EMT06657.1	8	GO:0006281;GO:0016021;GO:0005675;GO:0006810;GO:0007049;GO:0000079;GO:0006357;GO:0016556	regulation of transcription from RNA polymerase II promoter;cell cycle;holo TFIIH complex;regulation of cyclin-dependent protein serine/threonine kinase activity;transport;integral component of membrane;DNA repair;mRNA modification	pentatricopeptide repeat-containing chloroplastic	Transcription regulation
52	AX-94898430	lcl|Traes_2AS_70DFD1AE1.1	2682	0.841	Hordeum vulgare;Brachypodium distachyon;Oryza sative Japonica	Hordeum vulgare subsp. vulgare	0.992282	0.98	BAK07811.1	2	GO:0008270;GO:0006355	zinc ion binding;regulation of transcription, DNA-templated	FAR1-RELATED SEQUENCE 5-like	Transcription regulation
53	AX-95101481	lcl|Traes_3DS_29943C262.1	1518	0.7965	Aegilops tauschii;Triticum aestivum;Triticum urartu;Brachypodium distachyon;Oryza brachyantha;Oryza sative Japonica;Setaria italica;Setaria italica;Dichanthelium oligosenthes;Sorghum bicolor/Sorghum bicolor;Sorghum bicolor;Zea Mays/Zea Mays;Oryza sativa indica/Oryza sative Japonica;Oryza sative Japonica;Oryza sative Japonica/Oryza sative Japonica;Zea Mays/Zea Mays;;Phoenix dactylifera;;Phoenix da…	Aegilops tauschii	0.768254	0.9979	EMT08945.1	2	GO:0003677;GO:0006355	DNA binding;regulation of transcription, DNA-templated	cyclic dof factor 2-like	Transcription regulation
54	AX-95108722	lcl|Traes_2DL_9071B96BD.1	1773	0.6945	Oryza sative Japonica;Oryza sative Japonica;Oryza sative Japonica	Oryza sativa Japonica Group	0.751958	0.75	BAF09599.1	2	GO:0008270;GO:0006355	zinc ion binding;regulation of transcription, DNA-templated	FAR1-RELATED SEQUENCE 5-like	Transcription regulation
55	AX-94791821	lcl|Traes_4DL_A9DA4DCF1.1	2832	0.8025	Triticum urartu;Brachypodium distachyon/Brachypodium distachyon;Oryza brachyantha/Oryza brachyantha;Oryza sativa indica;Oryza sative Japonica/Oryza sative Japonica/Oryza sative Japonica/Oryza sative Japonica/Oryza sative Japonica;Oryza sative Japonica;Sorghum bicolor/Sorghum bicolor;Zea Mays;Sorghum bicolor;Setaria italica/Setaria italica/Setaria italica;Zea Mays/Zea Mays;Zea Mays;Setaria italica…	Triticum urartu	0.983452	0.9856	EMS48348.1	2	GO:0008270;GO:0006355	zinc ion binding;regulation of transcription, DNA-templated	FAR1-RELATED SEQUENCE 6-like	Transcription regulation
56	AX-94989617	lcl|Traes_5DL_BCD584BC0.1	2277	0.798	Brachypodium distachyon/Brachypodium distachyon/Brachypodium distachyon;Oryza brachyantha;Setaria italica/Setaria italica/Setaria italica/Setaria italica;Oryza sative Japonica/Oryza sative Japonica/Oryza sative Japonica/Oryza sative Japonica/Oryza sative Japonica/Oryza sative Japonica/Oryza sative Japonica;Zea Mays/Zea Mays/Zea Mays;Zea Mays;Zea Mays;Zea Mays;Oryza sativa indica/Oryza sative Japo…	Brachypodium distachyon	0.919082	0.9343	XP_010235331.1;KQK12169.1;KQK12171.1;XP_003559160.1;KQK12170.1	2	GO:0008270;GO:0006355	zinc ion binding;regulation of transcription, DNA-templated	FAR1-RELATED SEQUENCE 6-like	Transcription regulation
57	AX-95069755	lcl|Traes_XX_570E13E5F.1	993	0.843	Aegilops tauschii;Brachypodium distachyon;Triticum urartu;Hordeum vulgare;Sorghum bicolor;Oryza brachyantha;Setaria italica/Setaria italica;Dichanthelium oligosenthes;Oryza brachyantha;Sorghum bicolor;Triticum urartu;Oryza sative Japonica/Oryza sative Japonica/Oryza sative Japonica/Oryza sativa indica/Oryza sative Japonica/Oryza sative Japonica;Dichanthelium oligosenthes;Oryza sative Japonica/Ory…	Aegilops tauschii	1.02033	0.9044	EMT28680.1	1	GO:0006351	regulation of transcription, DNA-templated	PLATZ transcription partial	Transcription regulation
58	AX-95074821	lcl|Traes_1DS_E59B519C1.1	1011	0.726	Aegilops tauschii;Aegilops tauschii;Hordeum vulgare	Aegilops tauschii	0.542673	1	EMT32082.1	3	GO:0005739;GO:0003690;GO:0006355	double-stranded DNA binding;mitochondrion;regulation of transcription, DNA-templated	mTERF family	Transcription regulation
59	AX-94767736	lcl|Traes_4AL_5062917C4.1	2823	0.823	Triticum urartu;Aegilops tauschii/Triticum aestivum;Brachypodium distachyon;Oryza sative Japonica/Oryza sative Japonica/Oryza sative Japonica/Oryza sative Japonica/Oryza sative Japonica/Oryza sative Japonica/Oryza sative Japonica;Sorghum bicolor/Sorghum bicolor;Oryza brachyantha;Setaria italica/Setaria italica;Oryza sative Japonica;Zea Mays/Zea Mays;Oryza sative Japonica;Zea Mays/Zea Mays/Zea May…	Triticum urartu	0.978615	0.9761	EMS54388.1	6	GO:0005634;GO:0003677;GO:0046872;GO:0006351;GO:0016021;GO:0006355	metal ion binding;transcription, DNA-templated;nucleus;integral component of membrane;DNA binding;regulation of transcription, DNA-templated	Squamosa promoter-binding 6	Transcription regulation
60	AX-94388123	lcl|Traes_XX_03F29FF21.1	1407	0.9255	Hordeum vulgare;Triticum urartu;Brachypodium distachyon;Oryza sative Japonica/Oryza sative Japonica/Oryza sative Japonica/Oryza sative Japonica/Oryza sative Japonica/Oryza sative Japonica;Setaria italica/Setaria italica;Zea Mays/Zea Mays/Zea Mays/Zea Mays/Zea Mays/Zea Mays/Zea Mays;Sorghum bicolor;Oryza brachyantha;Sorghum bicolor;Phoenix dactylifera;;;Arachis ipaenSetaria italicas;Arachis durane…	Hordeum vulgare	0.919132	0.9871	ADB92636.1	5	GO:0005634;GO:0004402;GO:0006351;GO:0006355;GO:0016573	histone acetyltransferase activity;transcription, DNA-templated;nucleus;histone acetylation;regulation of transcription, DNA-templated	histone acetyltransferase GCN5	Transcription regulation;histone acetylation
61	AX-94517494	lcl|Traes_XX_03F29FF21.1	1407	0.9255	Hordeum vulgare;Triticum urartu;Brachypodium distachyon;Oryza sative Japonica/Oryza sative Japonica/Oryza sative Japonica/Oryza sative Japonica/Oryza sative Japonica/Oryza sative Japonica;Setaria italica/Setaria italica;Zea Mays/Zea Mays/Zea Mays/Zea Mays/Zea Mays/Zea Mays/Zea Mays;Sorghum bicolor;Oryza brachyantha;Sorghum bicolor;Phoenix dactylifera;;;Arachis ipaenSetaria italicas;Arachis durane…	Hordeum vulgare	0.919132	0.9871	ADB92636.1	5	GO:0005634;GO:0004402;GO:0006351;GO:0006355;GO:0016573	histone acetyltransferase activity;transcription, DNA-templated;nucleus;histone acetylation;regulation of transcription, DNA-templated	histone acetyltransferase GCN5	Transcription regulation;histone acetylation
62	AX-94705618	lcl|Traes_6DS_620B85F1B.1	5184	0.859	Aegilops tauschii;Triticum urartu;Brachypodium distachyon;Oryza sative Japonica;Oryza sative Japonica;Oryza sativa indica;Setaria italica/Setaria italica;Oryza brachyantha;Oryza brachyantha;Sorghum bicolor;Setaria italica;Zea Mays/Zea Mays;Oryza sative Japonica;Dichanthelium oligosenthes;Zea Mays/Zea Mays/Zea Mays/Zea Mays;Zea Mays;Oryza sative Japonica/Oryza sative Japonica;Phoenix dactylifera/P…	Aegilops tauschii	1	0.9818	EMT20273.1	8	GO:0005634;GO:0004402;GO:0008270;GO:0003712;GO:0006351;GO:0005739;GO:0006355;GO:0016573	histone acetyltransferase activity;transcription, DNA-templated;nucleus;transcription cofactor activity;histone acetylation;mitochondrion;zinc ion binding;regulation of transcription, DNA-templated	Histone acetyltransferase HAC-like 1 isoform X1	Transcription regulation;transcription cofactor
63	AX-95126011	lcl|Traes_XX_C5560BDFB.1	738	0.9115	Aegilops tauschii;Triticum urartu;Sorghum bicolor/Sorghum bicolor;Setaria italica/Setaria italica;Dichanthelium oligosenthes;Oryza brachyantha;Brachypodium distachyon;Brachypodium distachyon;Zea Mays/Zea Mays/Zea Mays/Zea Mays/Zea Mays/Zea Mays/Zea Mays;Oryza sative Japonica/Oryza sative Japonica/Oryza sative Japonica/Oryza sative Japonica/Oryza sative Japonica/Oryza sativa indica/Oryza sative Ja…	Aegilops tauschii	0.550314	0.9943	EMT30439.1	5	GO:0005634;GO:0005524;GO:0006351;GO:0006355;GO:0032502	transcription, DNA-templated;developmental process;nucleus;ATP binding;regulation of transcription, DNA-templated	growth-regulating factor 11-like	Transcription regulation;development
64	AX-94902527	lcl|Traes_4AL_A8CBB811B.1	540	0.787	Triticum urartu;Aegilops tauschii;Brachypodium distachyon;Brachypodium distachyon;Dichanthelium oligosenthes;Oryza brachyantha;Oryza sative Japonica;Oryza sativa indica;Oryza sative Japonica/Oryza sative Japonica/Oryza sative Japonica/Oryza sative Japonica/Oryza sative Japonica/Oryza sative Japonica/Oryza sative Japonica/Oryza sative Japonica/Oryza sative Japonica;Oryza sativa indica;Setaria ital…	Triticum urartu	0.441176	1	EMS63909.1	5	GO:0005634;GO:0005524;GO:0006351;GO:0006355;GO:0032502	transcription, DNA-templated;developmental process;nucleus;ATP binding;regulation of transcription, DNA-templated	Growth-regulating factor 9	Transcription regulation;development
65	AX-94499272	lcl|Traes_2DL_F4640A08C.1	2601	0.7445	Triticum urartu;Aegilops tauschii;Hordeum vulgare	Triticum urartu	0.953461	0.975	EMS48921.1	4	GO:0034968;GO:0018024;GO:0006355;GO:0005694	histone lysine methylation;chromosome;histone-lysine N-methyltransferase activity;regulation of transcription, DNA-templated	Histone-lysine N-methyltransferase	Transcription regulation;histonelysine methylation
66	AX-95252437	lcl|Traes_6DS_29D622C12.1	3402	0.8155	Aegilops tauschii;Oryza sative Japonica/Oryza sative Japonica/Oryza sative Japonica/Oryza sative Japonica/Oryza sative Japonica;Oryza brachyantha;Oryza sativa indica/Oryza sative Japonica;Setaria italica;Dichanthelium oligosenthes;Sorghum bicolor;Setaria italica;Zea Mays/Zea Mays;Sorghum bicolor;Brachypodium distachyon;Triticum urartu;Phoenix dactylifera;//;Phoenix dactylifera;;Cicer arietinum;Ar…	Aegilops tauschii	1.02627	0.9709	EMT32841.1	6	GO:0003677;GO:0003887;GO:0006351;GO:0009165;GO:0071897;GO:0005829	nucleotide biosynthetic process;cytosol;transcription, DNA-templated;DNA biosynthetic process;DNA-directed DNA polymerase activity;DNA binding	DNA polymerase V	Transcription;DNA biosynthesis
67	AX-94539337	lcl|Traes_7AL_42C058E3A.1	1293	0.799	Hordeum vulgare;Brachypodium distachyon;Brachypodium distachyon;Brachypodium distachyon;Brachypodium distachyon;Brachypodium distachyon/Brachypodium distachyon;Setaria italica;Setaria italica/Setaria italica;Oryza sativa indica;Oryza sative Japonica/Oryza sative Japonica/Oryza sative Japonica/Oryza sative Japonica;Oryza sative Japonica;Oryza brachyantha;Oryza brachyantha;Oryza brachyantha;Oryza s…	Hordeum vulgare subsp. vulgare	0.47561	0.8974	BAK04323.1	3	GO:0008270;GO:0006355;GO:0009536	plastid;zinc ion binding;regulation of transcription, DNA-templated	FAR-RED IMPAIRED RESPONSE 1 isoform X3	Transcription regulation;Zn ion binding;
68	AX-94944028	lcl|Traes_2BL_B26B784A1.1	2697	0.9275	Triticum urartu;Aegilops tauschii;Brachypodium distachyon	Triticum urartu	0.706856	0.9944	EMS61833.1	7	GO:0003677;GO:0005736;GO:0001054;GO:0032549;GO:0005737;GO:0006360;GO:0016021	cytoplasm;transcription from RNA polymerase I promoter;RNA polymerase I activity;DNA-directed RNA polymerase I complex;integral component of membrane;ribonucleoside binding;DNA binding	DNA-directed RNA polymerases IV and V subunit 2-like	Transcription
69	AX-94938324	lcl|Traes_7BL_AB1AED958.1	1401	0.7795	Triticum urartu;Hordeum vulgare/Hordeum vulgare;Hordeum vulgare;Brachypodium distachyon;Brachypodium distachyon;Brachypodium distachyon;Oryza brachyantha;Oryza brachyantha;Oryza sative Japonica;Setaria italica;Setaria italica;Oryza sative Japonica;Oryza sativa indica;Sorghum bicolor/Sorghum bicolor/Sorghum bicolor;Zea Mays;Zea Mays/Zea Mays;Brachypodium distachyon;Aegilops tauschii;Dichanthelium …	Triticum urartu	0.791525	0.9872	EMS67664.1	3	GO:0005634;GO:0003899;GO:0006351	DNA-directed RNA polymerase activity;transcription, DNA-templated;nucleus	DNA-directed RNA polymerase III subunit RPC5	Transcription
70	AX-94961243	lcl|Traes_XX_FED1683E9.1	1143	0.8475	Hordeum vulgare;Brachypodium distachyon;Brachypodium distachyon;Brachypodium distachyon;Triticum urartu;Oryza sative Japonica/Oryza sative Japonica/Oryza sative Japonica/Oryza sative Japonica/Oryza sative Japonica;Oryza sative Japonica;Oryza sativa indica;Setaria italica/Setaria italica/Setaria italica;Setaria italica/Setaria italica;Oryza sative Japonica;Sorghum bicolor;Sorghum bicolor/Sorghum b…	Hordeum vulgare subsp. vulgare	1	0.9764	BAJ95671.1	1	GO:0005634	transcription, DNA-templated	RNA polymerase II-associated protein 3	Transcription
71	AX-94956794	lcl|Traes_6BS_0CE341A68.1	1917	0.8355	Aegilops tauschii;Brachypodium distachyon;Brachypodium distachyon;Hordeum vulgare;Brachypodium distachyon;Setaria italica;Setaria italica;Zea Mays;Zea Mays/Zea Mays/Zea Mays/Zea Mays;Oryza brachyantha;Zea Mays/Zea Mays/Zea Mays/Zea Mays;Zea Mays/Zea Mays/Zea Mays;Zea Mays;Sorghum bicolor;Oryza sativa indica;Zea Mays/Zea Mays/Zea Mays;Oryza sative Japonica/Oryza sative Japonica;Oryza sative Japoni…	Aegilops tauschii	0.983766	0.9175	EMT27177.1	12	GO:0005634;GO:0003677;GO:0003886;GO:0005524;GO:0090116;GO:0006351;GO:0016021;GO:0006355;GO:0004672;GO:0003682;GO:0006468;GO:0009536	plastid;DNA (cytosine-5-)-methyltransferase activity;transcription, DNA-templated;protein kinase activity;nucleus;protein phosphorylation;integral component of membrane;C-5 methylation of cytosine;ATP binding;DNA binding;chromatin binding;regulation of transcription, DNA-templated	DNA (cytosine-5)-methyltransferase 1	Transcription
72	AX-95072055	lcl|Traes_2AL_CDA5C4E63.1	1608	0.8895	Triticum urartu;Aegilops tauschii;Brachypodium distachyon	Triticum urartu	0.786078	0.9935	EMS57931.1	4	GO:0008022;GO:0016591;GO:0070940;GO:0008420	CTD phosphatase activity;dephosphorylation of RNA polymerase II C-terminal domain;DNA-directed RNA polymerase II, holoenzyme;protein C-terminus binding	RNA polymerase II C-terminal domain phosphatase-like 4	Transcription
73	AX-95253982	lcl|Traes_1DL_17A7CAF79.1	4536	0.916	Triticum aestivum;Aegilops tauschii;Ae	Triticum aestivum	0.728855	1	ALJ79241.1;ALJ79240.1;ALJ79242.1;ALJ79575.1;ALJ79574.1;ALJ79239.1;ALJ79576.1;ALJ79573.1	1	GO:0005524	ATP binding	modifier of transcription 1-D1	Transcription modification
74	AX-94680690	lcl|Traes_2BL_C281238FC.1	2451	0.59	Aegilops tauschii;Brachypodium distachyon;Aegilops tauschii	Aegilops tauschii	0.833856	0.9724	EMT06493.1		GO:0003964	RNA-directed DNA polymerase	Retrovirus-related Pol poly from transposon TNT 1-94	Reverse transcription
75	AX-94826839	lcl|Traes_1AL_E885D6292.1	2220	0.6545	Triticum urartu;Brachypodium distachyon;Oryza sative Japonica	Triticum urartu	0.769832	0.984	EMS63351.1	5	GO:0001522;GO:0030529;GO:0019013;GO:0042254;GO:0009536	plastid;pseudouridine synthesis;viral nucleocapsid;intracellular ribonucleoprotein complex;ribosome biogenesis	H ACA ribonucleo complex non-core subunit NAF1	Ribonucleoprotein complex;ribosome biogenesis
76	AX-95629053	lcl|Traes_1BL_BED8CA36E.1	1557	0.7025	Triticum urartu;Brachypodium distachyon;Dichanthelium oligosenthes	Triticum urartu	0.553073	0.9596	EMS63351.1	4	GO:0001522;GO:0030529;GO:0019013;GO:0042254	pseudouridine synthesis;viral nucleocapsid;intracellular ribonucleoprotein complex;ribosome biogenesis	H ACA ribonucleo complex non-core subunit NAF1	Ribonucleoprotein complex;ribosome biogenesis
77	AX-94972660	lcl|Traes_XX_C60B4ECCB.1	1767	0.8735	Hordeum vulgare;Aegilops tauschii;Brachypodium distachyon;Triticum urartu;Oryza sative Japonica/Oryza sative Japonica/Oryza sativa indica/Oryza sative Japonica/Oryza sative Japonica/Oryza sative Japonica;Setaria italica/Setaria italica;Dichanthelium oligosenthes;Sorghum bicolor/Sorghum bicolor;Zea Mays;Oryza sative Japonica;Setaria italica/Setaria italica;Oryza brachyantha;Sorghum bicolor/Sorghum…	Hordeum vulgare subsp. vulgare	0.967159	0.9915	BAJ93681.1	7	GO:0003743;GO:0001731;GO:0016282;GO:0016021;GO:0033290;GO:0006446;GO:0005852	eukaryotic 48S preinitiation complex;regulation of translational initiation;eukaryotic 43S preinitiation complex;translation initiation factor activity;integral component of membrane;formation of translation preinitiation complex;eukaryotic translation initiation factor 3 complex	eukaryotic translation initiation factor 3 subunit D-like	Regulation of translation initiation
78	AX-95014588	lcl|Traes_4AS_5EEEFCF63.1	678	0.9425	Triticum urartu;Hordeum vulgare;Brachypodium distachyon;Oryza sative Japonica/Oryza sative Japonica/Oryza sative Japonica/Oryza sative Japonica/Oryza sative Japonica/Oryza sative Japonica/Oryza sative Japonica/Oryza sative Japonica;Oryza sativa indica;Oryza brachyantha;Setaria italica/Setaria italica;Sorghum bicolor/Sorghum bicolor;Aegilops tauschii;Zea Mays/Zea Mays/Zea Mays/Zea Mays;Zea Mays/Ze…	Triticum urartu	1	1	EMS59325.1	8	GO:0003743;GO:0001731;GO:0016282;GO:0043022;GO:0005829;GO:0033290;GO:0006446;GO:0005852	cytosol;ribosome binding;eukaryotic 48S preinitiation complex;regulation of translational initiation;eukaryotic 43S preinitiation complex;translation initiation factor activity;formation of translation preinitiation complex;eukaryotic translation initiation factor 3 complex	Eukaryotic translation initiation factor 3 subunit K	Regulation of translation initiation;translation initiation factor
79	AX-94563631	lcl|Traes_6BL_6CCE1670D1.1	1344	0.8785	Aegilops tauschii;Brachypodium distachyon;Aegilops tauschii;Hordeum vulgare;Hordeum vulgare;Triticum urartu;Triticum aestivum;Zea Mays/Zea Mays/Zea Mays/Zea Mays;Zea Mays;Setaria italica/Setaria italica;Zea Mays/Zea Mays/Zea Mays;Sorghum bicolor;Sorghum bicolor/Sorghum bicolor;Brachypodium distachyon;Zea Mays;Zea Mays/Zea Mays/Zea Mays;Oryza sativa indica;Oryza sative Japonica/Oryza sative Japoni…	Aegilops tauschii	1	0.9889	EMT29981.1	3	GO:0005525;GO:0003743;GO:0006413	GTP binding;translational initiation;translation initiation factor activity	Eukaryotic translation initiation factor 5	Translation initiation factor
80	AX-94779961	lcl|Traes_6BS_404C2652F.1	1284	0.837	Triticum aestivum;Aegilops tauschii;Triticum urartu;Hordeum vulgare;Hordeum vulgare;Brachypodium distachyon;Aegilops tauschii;Sorghum bicolor;Aegilops tauschii;Setaria italica/Setaria italica;Dichanthelium oligosenthes;Oryza sative Japonica/Oryza sative Japonica/Oryza sative Japonica/Oryza sative Japonica/Oryza sative Japonica/Oryza sative Japonica;Oryza sativa indica;Zea Mays/Zea Mays/Zea Mays;O…	Triticum aestivum	1	0.9405	ABO15892.1	2	GO:0003743;GO:0006413	translational initiation;translation initiation factor activity	Eukaryotic translation initiation factor 5	Translation initiation factor
81	AX-94555977	lcl|Traes_1BL_A906FBBA8.1	3330	0.8585	Triticum urartu;Brachypodium distachyon;Hordeum vulgare	Triticum urartu	1.00824	0.8647	EMS52752.1	5	GO:0005525;GO:0003743;GO:0003924;GO:0006413;GO:0005622	GTP binding;translational initiation;translation initiation factor activity;intracellular;GTPase activity	eukaryotic translation initiation factor 5B-like	Translation initiation factor
82	AX-94654870	lcl|Traes_1BL_A906FBBA8.1	3330	0.8585	Triticum urartu;Brachypodium distachyon;Hordeum vulgare	Triticum urartu	1.00824	0.8647	EMS52752.1	5	GO:0005525;GO:0003743;GO:0003924;GO:0006413;GO:0005622	GTP binding;translational initiation;translation initiation factor activity;intracellular;GTPase activity	eukaryotic translation initiation factor 5B-like	Translation initiation factor
83	AX-94745465	lcl|Traes_1BL_A906FBBA8.1	3330	0.8585	Triticum urartu;Brachypodium distachyon;Hordeum vulgare	Triticum urartu	1.00824	0.8647	EMS52752.1	5	GO:0005525;GO:0003743;GO:0003924;GO:0006413;GO:0005622	GTP binding;translational initiation;translation initiation factor activity;intracellular;GTPase activity	eukaryotic translation initiation factor 5B-like	Translation initiation factor
84	AX-94726160	lcl|Traes_1BS_0CE406646.1	477	0.7785	Triticum urartu;Aegilops tauschii;Brachypodium distachyon	Triticum urartu	0.65587	0.9321	EMS60797.1				translation initiation factor IF-2 isoform X2	Translation initiation factor
85	AX-94860881	lcl|Traes_6DL_38A6EBEC3.1	873	0.6	Aegilops tauschii;Hordeum vulgare;Brachypodium distachyon/Brachypodium distachyon;Oryza brachyantha;Oryza sativa indica;Oryza sative Japonica/Oryza sative Japonica/Oryza sative Japonica/Oryza sative Japonica/Oryza sative Japonica/Oryza sative Japonica/Oryza sative Japonica/Oryza sative Japonica;Dichanthelium oligosenthes;Sorghum bicolor/Sorghum bicolor;Setaria italica/Setaria italica/Setaria ital…	Aegilops tauschii	0.916667	0.8864	EMT25640.1				translation initiation factor IF-2-like	Translation initiation factor
86	AX-95196632	lcl|Traes_2DS_F69C0EB18.1	999	0.826	Hordeum vulgare;Hordeum vulgare;Triticum urartu	Hordeum vulgare subsp. vulgare	0.688017	0.964	BAJ90541.1	5	GO:0003743;GO:0004452;GO:0008299;GO:0006413;GO:0016787	translational initiation;hydrolase activity;isoprenoid biosynthetic process;translation initiation factor activity;isopentenyl-diphosphate delta-isomerase activity	serine arginine repetitive matrix 2	Translation initiation factor
87	AX-94914919	lcl|Traes_4DS_71B447B86.1	4152	0.847	Brachypodium distachyon;Brachypodium distachyon;Brachypodium distachyon;Brachypodium distachyon;Sorghum bicolor;Sorghum bicolor;Setaria italica;Oryza sative Japonica;Oryza brachyantha;Phoenix dactylifera;Ac;;;Vitis vinifera/Vitis vinifera;Jatropha curcas;Nelumbo nucifera;Nelumbo nucifera;Malus Dichanthelium oligosenthesmestica;Malus Dichanthelium oligosenthesmestica;Manihot esculenTriticum aestiv…	Brachypodium distachyon	0.512223	0.9567	XP_010230742.1;KQK13485.1	7	GO:0006417;GO:0019901;GO:0045859;GO:0043022;GO:0033554;GO:0033674;GO:0019887	protein kinase binding;ribosome binding;cellular response to stress;positive regulation of kinase activity;regulation of protein kinase activity;protein kinase regulator activity;regulation of translation	translational activator GCN1	Translation activation
88	AX-94744525	lcl|Traes_6AS_12868938A.1	999	0.708	Hordeum vulgare;Triticum urartu;Aegilops tauschii;Brachypodium distachyon;Brachypodium distachyon;Brachypodium distachyon;Oryza brachyantha;Oryza sative Japonica/Oryza sative Japonica/Oryza sative Japonica/Oryza sative Japonica/Oryza sative Japonica/Oryza sative Japonica/Oryza sative Japonica;Dichanthelium oligosenthes;Setaria italica/Setaria italica;Saccharum hybrid cultivar R570;Saccharum hybri…	Hordeum vulgare subsp. vulgare	0.439252	0.9726	BAK01679.1				30S ribosomal S1	Translation;structural constituent of ribosome
89	AX-95230097	lcl|Traes_6DS_948258DD9.1	2049	0.8085	Hordeum vulgare;Triticum urartu;Aegilops tauschii;Brachypodium distachyon;Brachypodium distachyon;Brachypodium distachyon;Oryza brachyantha;Oryza sative Japonica/Oryza sative Japonica/Oryza sative Japonica/Oryza sative Japonica/Oryza sative Japonica/Oryza sative Japonica/Oryza sative Japonica;Dichanthelium oligosenthes;Saccharum hybrid cultivar R570;Saccharum hybrid cultivar R570;Setaria italica/…	Hordeum vulgare subsp. vulgare	0.911883	0.9824	BAK01679.1				30S ribosomal S1	Translation;structural constituent of ribosome
90	AX-94912614	lcl|Traes_2AS_3F458D2CF.1	912	0.962	Setaria italica;Zea Mays;Zea Mays	Setaria italica	0.773463	0.9707	KQK90496.1;XP_004984085.1	8	GO:0006407;GO:0000461;GO:0003735;GO:0022627;GO:0000447;GO:0000028;GO:0030686;GO:0006412	endonucleolytic cleavage to generate mature 3'-end of SSU-rRNA from (SSU-rRNA, 5.8S rRNA, LSU-rRNA);cytosolic small ribosomal subunit;endonucleolytic cleavage in ITS1 to separate SSU-rRNA from 5.8S rRNA and LSU-rRNA from tricistronic rRNA transcript (SSU-rRNA, 5.8S rRNA, LSU-rRNA);rRNA export from nucleus;90S preribosome;translation;ribosomal small subunit assembly;structural constituent of ribos…	40S ribosomal SA	Translation;structural constituent of ribosome
91	AX-95237430	lcl|Traes_7DS_AD7C53413.1	426	0.9185	Aegilops tauschii;Triticum urartu;Brachypodium distachyon;Hordeum vulgare;Hordeum vulgare;Oryza sativa indica;Sorghum bicolor/Sorghum bicolor;Oryza brachyantha;Oryza sative Japonica/Oryza sative Japonica/Oryza sative Japonica/Oryza sative Japonica/Oryza sative Japonica/Oryza sative Japonica/Oryza sative Japonica;FargeSetaria italic nitida/FargeSetaria italic nitida;Zea Mays/Zea Mays/Zea Mays;Zea …	Aegilops tauschii	0.692683	0.993	EMT27968.1	4	GO:0003735;GO:0005739;GO:0005840;GO:0006412	translation;ribosome;mitochondrion;structural constituent of ribosome	50S ribosomal partial	Translation;structural constituent of ribosome
92	AX-95629960	lcl|Traes_7AL_09A36AAE41.1	411	0.948	Aegilops tauschii;Brachypodium distachyon;Zea Mays/Zea Mays;Zea Mays/Zea Mays/Zea Mays/Zea Mays/Zea Mays/Zea Mays/Zea Mays/Zea Mays/Zea Mays/Zea Mays;Sorghum bicolor/Sorghum bicolor;Sorghum bicolor;Oryza sative Japonica/Oryza sative Japonica/Oryza sative Japonica/Oryza sative Japonica/Oryza sativa indica/Oryza sative Japonica/Oryza sative Japonica/Oryza sative Japonica;Zea Mays/Zea Mays/Zea Mays/…	Aegilops tauschii	1	1	EMT11141.1				60S ribosomal L27	Translation;structural constituent of ribosome
93	AX-95192146	lcl|Traes_1DS_D2056E7BA.1	1245	0.8535	Aegilops tauschii;Hordeum vulgare;Dichanthelium oligosenthes	Aegilops tauschii	0.95843	1	EMT04757.1	4	GO:0055085;GO:0003735;GO:0016021;GO:0006412	transmembrane transport;translation;integral component of membrane;structural constituent of ribosome	adenine nucleotide transporter chloroplastic mitochondrial-like	Translation;structural constituent of ribosome
94	AX-94702084	lcl|Traes_1AS_E25B3156C.1	717	0.7575	Triticum urartu;Brachypodium distachyon;Setaria italica	Triticum urartu	0.7751	0.8342	EMS51051.1	5	GO:0005634;GO:0003746;GO:0016021;GO:0006355;GO:0006414	translational elongation;nucleus;integral component of membrane;translation elongation factor activity;regulation of transcription, DNA-templated	translation initiation factor IF-2 isoform X1	Tranlation elongation
95	AX-95022080	lcl|Traes_3B_ED1D67233.1	336	0.7875	Triticum urartu;Aegilops tauschii;Triticum aestivum;Oryza sativa indica/Oryza sative Japonica/Oryza sative Japonica;Oryza sative Japonica;Oryza sativa indica;Oryza sative Japonica/Oryza sative Japonica;Oryza sative Japonica;Aegilops tauschii;Brachypodium distachyon;Brachypodium distachyon;Oryza sativa indica;Oryza sative Japonica/Oryza sative Japonica/Oryza sative Japonica/Oryza sative Japonica/O…	Triticum urartu	0.122951	0.8917	EMS48478.1	8	GO:0005634;GO:0003677;GO:0005524;GO:0004814;GO:0005737;GO:0006351;GO:0006420;GO:0006355	cytoplasm;arginine-tRNA ligase activity;arginyl-tRNA aminoacylation;transcription, DNA-templated;nucleus;ATP binding;DNA binding;regulation of transcription, DNA-templated	Arginyl-tRNA synthetase	Arginine--tRNA ligase
96	AX-94662772	lcl|Traes_2BL_05B652B96.1	636	0.955	Aegilops tauschii;Setaria italica;Oryza brachyantha	Aegilops tauschii	0.382353	0.9945	EMT02495.1	4	GO:0004821;GO:0005524;GO:0006427;GO:0005739	histidyl-tRNA aminoacylation;ATP binding;mitochondrion;histidine-tRNA ligase activity	Histidyl-tRNA synthetase	Histidine--tRNA ligase
97	AX-94684927	lcl|Traes_5BS_837C05E47.1	3282	0.889	Aegilops tauschii;Setaria italica;Setaria italica;Brachypodium distachyon;Oryza brachyantha;Oryza sativa indica;Oryza sative Japonica/Oryza sative Japonica/Oryza sative Japonica/Oryza sative Japonica/Oryza sative Japonica/Oryza sative Japonica;Oryza sative Japonica/Oryza sative Japonica/Oryza sative Japonica;Aegilops tauschii;Oryza brachyantha;Hordeum vulgare/Hordeum vulgare;Hordeum vulgare/Horde…	Aegilops tauschii	0.99726	0.9808	EMT22082.1	7	GO:0005524;GO:0006429;GO:0004823;GO:0006450;GO:0016021;GO:0002161;GO:0005829	aminoacyl-tRNA editing activity;regulation of translational fidelity;cytosol;leucine-tRNA ligase activity;integral component of membrane;leucyl-tRNA aminoacylation;ATP binding	Leucyl-tRNA cytoplasmic	Leucine--tRNA ligase
98	AX-94668553	lcl|Traes_2AL_7C5821A85.1	1995	0.9245	Sorghum bicolor;Sorghum bicolor;Oryza sative Japonica	Sorghum bicolor	0.866109	0.9565	EES10689.2	4	GO:0004820;GO:0005524;GO:0006426;GO:0005737	cytoplasm;glycine-tRNA ligase activity;glycyl-tRNA aminoacylation;ATP binding	glycine--tRNA ligase mitochondrial-like	Glycine--tRNA ligase
99	AX-95176057	lcl|Traes_3B_449C1177E.1	1314	0.822	Triticum aestivum;Hordeum vulgare;Brachypodium distachyon;Aegilops tauschii;Oryza sativa indica;Oryza brachyantha;Oryza sative Japonica;Oryza sative Japonica/Oryza sative Japonica/Oryza sative Japonica/Oryza sative Japonica/Oryza sative Japonica/Oryza sative Japonica;Setaria italica;Zea Mays;Zea Mays/Zea Mays;Sorghum bicolor/Sorghum bicolor/Sorghum bicolor;Setaria italica;Brachypodium distachyon;…	Triticum aestivum	0.972603	1	CDM81640.1	5	GO:0005634;GO:0005524;GO:0051731;GO:0000448;GO:0016310	nucleus;cleavage in ITS2 between 5.8S rRNA and LSU-rRNA of tricistronic rRNA transcript (SSU-rRNA, 5.8S rRNA, LSU-rRNA);ATP binding;phosphorylation;polynucleotide 5'-hydroxyl-kinase activity	polynucleotide 5 -hydroxyl-kinase NOL9-like	Translaton;rRNA cleavgae
100	AX-94601746	lcl|Traes_XX_28D6A06C7.1	1305	0.906	Brachypodium distachyon;Setaria italica/Setaria italica;Zea Mays;Zea Mays/Zea Mays/Zea Mays/Zea Mays/Zea Mays;Sorghum bicolor/Sorghum bicolor/Sorghum bicolor;Dichanthelium oligosenthes;Zea Mays;Oryza brachyantha;Oryza brachyantha;Oryza sativa indica/Oryza sativa indica/Oryza sativa indica;Oryza sative Japonica/Oryza sative Japonica;Oryza sative Japonica/Oryza sative Japonica;Oryza sative Japonica…	Brachypodium distachyon	0.795203	0.9814	XP_003580661.1;KQJ84913.1	7	GO:0009570;GO:0005524;GO:0030956;GO:0070681;GO:0005739;GO:0032543;GO:0050567	glutaminyl-tRNA synthase (glutamine-hydrolyzing) activity;mitochondrial translation;glutaminyl-tRNAGln biosynthesis via transamidation;chloroplast stroma;glutamyl-tRNA(Gln) amidotransferase complex;ATP binding;mitochondrion	glutamyl-tRNA(Gln) amidotransferase subunit chloroplastic mitochondrial	Mitochondrial translation
101	AX-94744360	lcl|Traes_6AL_F0BA2F7FD.1	1278	0.9545	Hordeum vulgare/Hordeum vulgare;Sorghum bicolor;Sorghum bicolor;Brachypodium distachyon;Aegilops tauschii;Triticum urartu;Setaria italica/Setaria italica;Oryza sative Japonica/Oryza sative Japonica/Oryza sative Japonica/Oryza sative Japonica/Oryza sative Japonica/Oryza sative Japonica/Oryza sative Japonica;Oryza sativa indica;Oryza brachyantha;Dichanthelium oligosenthes;Nelumbo nucifera;Populus e…	Hordeum vulgare subsp. vulgare	0.638681	1	BAK06156.1;BAJ98256.1				threonine--tRNA chloroplastic mitochondrial 2	Mitochondrial translation
102	AX-94995671	lcl|Traes_2AL_D29B0B785.1	1698	0.8385	Triticum urartu;Brachypodium distachyon;Brachypodium distachyon	Triticum urartu	0.86338	0.832	EMS51925.1	6	GO:0005525;GO:0008270;GO:0003924;GO:0032790;GO:0005622;GO:0006412	GTP binding;translation;intracellular;GTPase activity;zinc ion binding;ribosome disassembly	HBS1 isoform X3	Translation;ribosome disassembly
103	AX-94869081	lcl|Traes_2BL_5CF7B7FB3.1	1995	0.838	Brachypodium distachyon;Brachypodium distachyon;Triticum urartu	Brachypodium distachyon	0.986861	0.8935	XP_010240612.1	6	GO:0005525;GO:0008270;GO:0003924;GO:0032790;GO:0005622;GO:0006412	GTP binding;translation;intracellular;GTPase activity;zinc ion binding;ribosome disassembly	HBS1 isoform X3	Translation;ribosome disassembly
104	AX-94552967	lcl|Traes_1DS_8221B4947.1	1254	0.9305	Aegilops tauschii;Brachypodium distachyon;Sorghum bicolor	Aegilops tauschii	1	0.8706	EMT18900.1	5	GO:0006415;GO:0005737;GO:0043022;GO:0016021;GO:0016149	cytoplasm;translation release factor activity, codon specific;ribosome binding;translational termination;integral component of membrane	Peptide chain release factor 1	Translation release facor;Translation termination
105	AX-95237837	lcl|Traes_4DL_50DA216DF.1	717	0.696	Hordeum vulgare;Hordeum vulgare;Brachypodium distachyon;Brachypodium distachyon;Sorghum bicolor/Sorghum bicolor;Oryza sativa indica;Aegilops tauschii;Oryza sative Japonica/Oryza sative Japonica/Oryza sative Japonica/Oryza sative Japonica/Oryza sative Japonica/Oryza sative Japonica/Oryza sative Japonica/Oryza sative Japonica;Dichanthelium oligosenthes;Setaria italica;Oryza brachyantha;Oryza sative…	Hordeum vulgare subsp. vulgare	0.781893	0.9158	BAK07457.1	4	GO:0016023;GO:0030598;GO:0006952;GO:0017148	cytoplasmic, membrane-bounded vesicle;defense response;rRNA N-glycosylase activity;negative regulation of translation	60 kDa jasmonate-induced rRNA N-glycosylase	Negative regulation of translation
106	AX-94395821	lcl|Traes_6AL_B16BE80B8.1	1275	0.7335	Hordeum vulgare;Aegilops tauschii;Aegilops tauschii;Triticum aestivum;Aegilops tauschii;Aegilops tauschii;Hordeum vulgare;Brachypodium distachyon;Aegilops tauschii;Aegilops tauschii;Brachypodium distachyon;Oryza sative Japonica;Triticum urartu;Oryza sative Japonica/Oryza sative Japonica/Oryza sative Japonica/Oryza sative Japonica/Oryza sative Japonica/Oryza sative Japonica/Oryza sative Japonica/O…	Hordeum vulgare subsp. vulgare	0.866126	0.8899	BAJ99942.1	3	GO:0016021;GO:0008168;GO:0032259	methyltransferase activity;methylation;integral component of membrane	F-box FBD LRR-repeat At4g00160 isoform X1	DNA methylation
107	AX-94532057	lcl|Traes_6AL_B16BE80B8.1	1275	0.7335	Hordeum vulgare;Aegilops tauschii;Aegilops tauschii;Triticum aestivum;Aegilops tauschii;Aegilops tauschii;Hordeum vulgare;Brachypodium distachyon;Aegilops tauschii;Aegilops tauschii;Brachypodium distachyon;Oryza sative Japonica;Triticum urartu;Oryza sative Japonica/Oryza sative Japonica/Oryza sative Japonica/Oryza sative Japonica/Oryza sative Japonica/Oryza sative Japonica/Oryza sative Japonica/O…	Hordeum vulgare subsp. vulgare	0.866126	0.8899	BAJ99942.1	3	GO:0016021;GO:0008168;GO:0032259	methyltransferase activity;methylation;integral component of membrane	F-box FBD LRR-repeat At4g00160 isoform X1	DNA methylation
108	AX-94975608	lcl|Traes_6AL_C0D514001.1	1485	0.774	Hordeum vulgare;Aegilops tauschii;Aegilops tauschii;Aegilops tauschii;Hordeum vulgare/Hordeum vulgare;Triticum urartu;Aegilops tauschii;Hordeum vulgare;Triticum urartu;Aegilops tauschii;Brachypodium distachyon;Aegilops tauschii;Brachypodium distachyon;Oryza sative Japonica;Hordeum vulgare;Oryza sative Japonica;Oryza sative Japonica/Oryza sative Japonica/Oryza sative Japonica/Oryza sative Japonica…	Hordeum vulgare subsp. vulgare	0.995927	0.9509	BAJ95451.1	3	GO:0016021;GO:0008168;GO:0032259	methyltransferase activity;methylation;integral component of membrane	F-box FBD LRR-repeat At4g00160 isoform X1	DNA methylation
109	AX-95254300	lcl|Traes_6BL_55445DC2D.1	1083	0.6945	Hordeum vulgare;Aegilops tauschii;Sorghum bicolor;Hordeum vulgare;Triticum aestivum;Aegilops tauschii;Aegilops tauschii;Aegilops tauschii;Aegilops tauschii;Oryza sative Japonica;Oryza sative Japonica;Aegilops tauschii;Oryza sative Japonica/Oryza sative Japonica/Oryza sative Japonica/Oryza sative Japonica/Oryza sative Japonica/Oryza sative Japonica/Oryza sative Japonica/Oryza sative Japonica/Oryza…	Hordeum vulgare subsp. vulgare	0.766234	0.9576	BAK05087.1	3	GO:0016021;GO:0008168;GO:0032259	methyltransferase activity;methylation;integral component of membrane	F-box FBD LRR-repeat At4g00160 isoform X1	DNA methylation
110	AX-94451862	lcl|Traes_6BL_6D081A4FC.1	873	0.689	Hordeum vulgare;Aegilops tauschii;Sorghum bicolor;Hordeum vulgare;Triticum aestivum;Aegilops tauschii;Oryza sative Japonica;Aegilops tauschii;Aegilops tauschii;Aegilops tauschii;Oryza sative Japonica;Oryza sative Japonica/Oryza sative Japonica/Oryza sative Japonica/Oryza sative Japonica/Oryza sative Japonica/Oryza sative Japonica/Oryza sative Japonica/Oryza sative Japonica/Oryza sative Japonica;A…	Hordeum vulgare subsp. vulgare	0.612554	0.9647	BAK05087.1	3	GO:0016021;GO:0008168;GO:0032259	methyltransferase activity;methylation;integral component of membrane	F-box FBD LRR-repeat At4g00160 isoform X1	DNA methylation
111	AX-94580748	lcl|Traes_3DL_1F914B134.1	810	0.929	Aegilops tauschii;Triticum urartu;Brachypodium distachyon;Oryza sativa indica;Oryza sative Japonica/Oryza sative Japonica/Oryza sative Japonica/Oryza sative Japonica/Oryza sative Japonica/Oryza sative Japonica/Oryza sative Japonica/Oryza sative Japonica/Oryza sative Japonica;Setaria italica/Setaria italica;Zea Mays;Zea Mays/Zea Mays;Oryza brachyantha;Sorghum bicolor;Nelumbo nucifera/Nelumbo nucif…	Aegilops tauschii	0.671309	0.9834	EMT08268.1	7	GO:0008649;GO:0070475;GO:0008175;GO:0005739;GO:0051536;GO:0030488;GO:0009658	iron-sulfur cluster binding;rRNA base methylation;rRNA methyltransferase activity;chloroplast organization;tRNA methylation;tRNA methyltransferase activity;mitochondrion	Dual-specificity RNA methyltransferase	tRNA methylation;rRNA methylation
112	AX-94424877	lcl|Traes_XX_2A374A780.1	945	0.881	Hordeum vulgare;Brachypodium distachyon;Sorghum bicolor/Sorghum bicolor;Oryza sative Japonica/Oryza sativa indica;Oryza brachyantha;Zea Mays;Zea Mays/Zea Mays;Setaria italica/Setaria italica;Triticum urartu;Aegilops tauschii;Phoenix dactylifera;;Arachis ipaenSetaria italicas;Populus euphratica;Nelumbo nucifera;Arachis duranenSetaria italicas;;Populus trichocarpa/Populus trichocarpa;TheOryza brach…	Hordeum vulgare subsp. vulgare	0.918605	0.9652	BAJ91608.1	4	GO:0080179;GO:0008168;GO:0006400;GO:0032259	1-methylguanosine metabolic process;methyltransferase activity;tRNA modification;methylation	tRNA (guanine(9)-N1)-methyltransferase	tRNA methylation
113	AX-94865451	lcl|Traes_2BS_E5A5144E0.1	1713	0.825	Hordeum vulgare;Brachypodium distachyon;Brachypodium distachyon	Hordeum vulgare subsp. vulgare	1	0.9521	BAJ90030.1	5	GO:0005634;GO:0002940;GO:0003723;GO:0005739;GO:0004809	tRNA N2-guanine methylation;tRNA (guanine-N2-)-methyltransferase activity;nucleus;RNA binding;mitochondrion	tRNA (guanine(26)-N(2))-dimethyltransferase 1 isoform X1	tRNA methylation
114	AX-94898331	lcl|Traes_3B_B384BB63B.1	525	0.8585	Triticum aestivum;Hordeum vulgare/Hordeum vulgare;Brachypodium distachyon;Brachypodium distachyon;Setaria italica/Setaria italica;Oryza sative Japonica;Oryza sative Japonica;Oryza sativa indica;Oryza brachyantha;Zea Mays/Zea Mays;Zea Mays/Zea Mays;Sorghum bicolor;Dichanthelium oligosenthes;Setaria italica;;;Phoenix dactylifera;Ac;;ArabiDichanthelium oligosenthespSetaria italicas thaliana/ArabiDic…	Triticum aestivum	0.408654	0.9647	CDM86270.1	6	GO:0005634;GO:0002940;GO:0009507;GO:0003723;GO:0005739;GO:0004809	tRNA N2-guanine methylation;tRNA (guanine-N2-)-methyltransferase activity;chloroplast;nucleus;RNA binding;mitochondrion	tRNA (guanine(26)-N(2))-dimethyltransferase	tRNA methylation
115	AX-95077613	lcl|Traes_5AL_1DB1259A9.1	2409	0.8415	Triticum urartu;Aegilops tauschii;Brachypodium distachyon;Hordeum vulgare;Oryza sativa indica;Oryza sative Japonica/Oryza sative Japonica/Oryza sative Japonica/Oryza sative Japonica/Oryza sative Japonica;Oryza brachyantha;Setaria italica/Setaria italica;Sorghum bicolor/Sorghum bicolor;Dichanthelium oligosenthes;Zea Mays/Zea Mays;Zea Mays;Zea Mays;Zea Mays;Ac;Ac;Oryza brachyantha;Setaria italica;;…	Triticum urartu	0.718247	1	EMS64702.1	4	GO:0003723;GO:0016428;GO:0005739;GO:0030488	tRNA (cytosine-5-)-methyltransferase activity;tRNA methylation;RNA binding;mitochondrion	tRNA (cytosine(34)-C(5))-methyltransferase	tRNA methylation
116	AX-94925474	lcl|Traes_6AL_5E6540D57.1	1137	0.834	Triticum urartu;Hordeum vulgare;Aegilops tauschii;Brachypodium distachyon;Dichanthelium oligosenthes;Oryza brachyantha;Setaria italica;Oryza sative Japonica/Oryza sative Japonica/Oryza sative Japonica/Oryza sative Japonica/Oryza sative Japonica;Sorghum bicolor/Sorghum bicolor;Zea Mays/Zea Mays;Zea Mays;Zea Mays;Oryza sative Japonica;Oryza sativa indica;Setaria italica;Ac;;Prunus perSetaria italic…	Triticum urartu	0.897561	0.9647	EMS50311.1	4	GO:0008175;GO:0005739;GO:0002098;GO:0030488	tRNA wobble uridine modification;tRNA methylation;tRNA methyltransferase activity;mitochondrion	alkylated DNA repair alkB homolog 8	tRNA methylation
117	AX-94740458	lcl|Traes_6AL_5E6540D57.1	1137	0.834	Triticum urartu;Hordeum vulgare;Aegilops tauschii;Brachypodium distachyon;Dichanthelium oligosenthes;Oryza brachyantha;Setaria italica;Oryza sative Japonica/Oryza sative Japonica/Oryza sative Japonica/Oryza sative Japonica/Oryza sative Japonica;Sorghum bicolor/Sorghum bicolor;Zea Mays/Zea Mays;Zea Mays;Zea Mays;Oryza sative Japonica;Oryza sativa indica;Setaria italica;Ac;;Prunus perSetaria italic…	Triticum urartu	0.897561	0.9647	EMS50311.1	4	GO:0008175;GO:0005739;GO:0002098;GO:0030488	tRNA wobble uridine modification;tRNA methylation;tRNA methyltransferase activity;mitochondrion	alkylated DNA repair alkB homolog 8	tRNA methylation
118	AX-94821952	lcl|Traes_1BS_05BD11ABE.1	687	0.8655	Brachypodium distachyon;Setaria italica;Oryza sative Japonica	Brachypodium distachyon	0.919283	0.9707	KQK07626.1;XP_010231738.1	4	GO:0003723;GO:0070039;GO:0009536;GO:0000453	plastid;enzyme-directed rRNA 2'-O-methylation;RNA binding;rRNA (guanosine-2'-O-)-methyltransferase activity	family tRNA rRNA methyltransferase	rRNA methylation
119	AX-94561348	lcl|Traes_2AS_EA89CC3DF.1	5430	0.65	Aegilops tauschii;Brachypodium distachyon;Hordeum vulgare	Aegilops tauschii	0.999378	0.9546	EMT20452.1	4	GO:0005634;GO:0008270;GO:0034968;GO:0018024	histone lysine methylation;nucleus;histone-lysine N-methyltransferase activity;zinc ion binding	Histone-lysine N-methyltransferase ASHH2	Histone-lysine methylation
120	AX-94501432	lcl|Traes_2BS_069C173B6.1	2019	0.88	Hordeum vulgare;Triticum urartu;Brachypodium distachyon	Hordeum vulgare subsp. vulgare	0.965875	0.9877	BAK07491.1	7	GO:0005634;GO:0008270;GO:0034968;GO:0042393;GO:0018024;GO:0005694;GO:0009536	plastid;histone lysine methylation;histone binding;chromosome;nucleus;histone-lysine N-methyltransferase activity;zinc ion binding	histone-lysine N-methyltransferase family member SUVH9-like	Histone-lysine methylation
121	AX-95091481	lcl|Traes_2BS_D44A3B19F.1	5385	0.6535	Aegilops tauschii;Brachypodium distachyon;Hordeum vulgare	Aegilops tauschii	1.00187	0.8895	EMT20452.1	4	GO:0005634;GO:0008270;GO:0034968;GO:0018024	histone lysine methylation;nucleus;histone-lysine N-methyltransferase activity;zinc ion binding	Histone-lysine N-methyltransferase ASHH2	Histone-lysine methylation
122	AX-95165034	lcl|Traes_3B_BD7549142.1	2229	0.806	Triticum aestivum;Triticum aestivum;Aegilops tauschii;Triticum urartu;Hordeum vulgare;Oryza sative Japonica;Oryza sative Japonica/Oryza sative Japonica/Oryza sative Japonica/Oryza sative Japonica/Oryza sative Japonica;Oryza sativa indica;Oryza brachyantha/Oryza brachyantha;Setaria italica/Setaria italica;Sorghum bicolor/Sorghum bicolor;Zea Mays/Zea Mays/Zea Mays/Zea Mays/Zea Mays/Zea Mays/Zea May…	Triticum aestivum	1	1	CDM84646.1	6	GO:0005634;GO:0008270;GO:0034968;GO:0042393;GO:0018024;GO:0005694	histone lysine methylation;histone binding;chromosome;nucleus;histone-lysine N-methyltransferase activity;zinc ion binding	Histone-lysine N- H3 lysine-9 specific SUVH1	Histone-lysine methylation
123	AX-94408000	lcl|Traes_1DL_7DAE45FD4.1	1455	0.94	Aegilops tauschii;Triticum urartu;Brachypodium distachyon	Aegilops tauschii	1	1	EMT24009.1	6	GO:0071011;GO:0005690;GO:0046540;GO:0019013;GO:0005687;GO:0000244	U4 snRNP;U4/U6 x U5 tri-snRNP complex;spliceosomal tri-snRNP complex assembly;viral nucleocapsid;U4atac snRNP;precatalytic spliceosome	U4 U6 small nuclear ribonucleo Prp31	spliceosomal complex assembly;precatalytic spliceosome
124	AX-94623475	lcl|Traes_5BS_E240EA583.1	3042	0.944	Aegilops tauschii;Hordeum vulgare;Brachypodium distachyon/Brachypodium distachyon/Brachypodium distachyon/Brachypodium distachyon;Oryza brachyantha;Brachypodium distachyon/Brachypodium distachyon/Brachypodium distachyon/Brachypodium distachyon/Brachypodium distachyon;Oryza sative Japonica;Setaria italica;Oryza sative Japonica;Setaria italica/Setaria italica/Setaria italica;Dichanthelium oligosent…	Aegilops tauschii	0.875	0.9692	EMT32830.1	7	GO:0005689;GO:0071013;GO:0016021;GO:0003729;GO:0071004;GO:0005686;GO:0000245	U2 snRNP;U12-type spliceosomal complex;U2-type prespliceosome;mRNA binding;integral component of membrane;catalytic step 2 spliceosome;spliceosomal complex assembly	splicing factor 3B subunit 1-like	Splicosomal complexes
125	AX-94664054	lcl|Traes_1DS_37B2DE731.1	1275	0.933	Aegilops tauschii;Triticum urartu;Oryza brachyantha	Aegilops tauschii	1	0.9976	EMT03913.1	1	GO:0071011	precatalytic spliceosome	pre-mRNA-splicing factor 38B	Precatalytic spliceosome
126	AX-94436961	lcl|Traes_4BL_9E4832414.1	453	0.868	Aegilops tauschii;Hordeum vulgare;Brachypodium distachyon;Zea Mays/Zea Mays/Zea Mays;Zea Mays/Zea Mays/Zea Mays/Zea Mays/Zea Mays;Sorghum bicolor/Sorghum bicolor;Triticum urartu;Oryza brachyantha;Oryza sativa indica/Oryza sativa indica;Oryza sative Japonica/Oryza sative Japonica/Oryza sative Japonica/Oryza sative Japonica/Oryza sative Japonica/Oryza sative Japonica/Oryza sative Japonica;Setaria i…	Aegilops tauschii	0.779221	1	EMT27199.1	11	GO:0000166;GO:0005737;GO:0030619;GO:0015030;GO:0005681;GO:0019013;GO:0035614;GO:0005686;GO:0005730;GO:0005685;GO:0000398	cytoplasm;mRNA splicing, via spliceosome;spliceosomal complex;viral nucleocapsid;Cajal body;U1 snRNA binding;snRNA stem-loop binding;U2 snRNP;nucleolus;U1 snRNP;nucleotide binding	U2 small nuclear ribonucleo B	Splicosomal complex;mRNA splicing
127	AX-94925858	lcl|Traes_1AS_2DDAB8591.1	831	0.739	Triticum urartu;Hordeum vulgare;Brachypodium distachyon	Triticum urartu	0.222467	0.9703	EMS64156.1	9	GO:0000243;GO:0000166;GO:0071011;GO:0030619;GO:0019013;GO:0003729;GO:0071004;GO:0005685;GO:0000398	mRNA splicing, via spliceosome;viral nucleocapsid;U1 snRNA binding;U2-type prespliceosome;mRNA binding;U1 snRNP;precatalytic spliceosome;commitment complex;nucleotide binding	U1 small nuclear ribonucleo 70 kDa	Precatalytic spliceosome;mRNA splicing;
128	AX-94830933	lcl|Traes_XX_70A3C7DF0.1	2241	0.8665	Hordeum vulgare;Hordeum vulgare;Brachypodium distachyon/Brachypodium distachyon;Triticum urartu;Aegilops tauschii;Saccharum hybrid cultivar R570;Zea Mays/Zea Mays/Zea Mays/Zea Mays/Zea Mays/Zea Mays/Zea Mays;Sorghum bicolor/Sorghum bicolor;Zea Mays;Zea Mays;Dichanthelium oligosenthes;Setaria italica/Setaria italica;Oryza sativa indica;Oryza sative Japonica/Oryza sative Japonica/Oryza sative Japon…	Hordeum vulgare subsp. vulgare	0.940582	0.9556	BAJ87661.1	6	GO:0003723;GO:0071013;GO:0000381;GO:0071004;GO:0005686;GO:0000389	mRNA 3'-splice site recognition;U2 snRNP;U2-type prespliceosome;catalytic step 2 spliceosome;regulation of alternative mRNA splicing, via spliceosome;RNA binding	Splicing factor 3A subunit 1	Splicing site recognition;alternative mRNA splicing
129	AX-94961629	lcl|Traes_6AS_9D53D6DD0.1	3681	0.936	Hordeum vulgare;Brachypodium distachyon;Zea Mays/Zea Mays;Setaria italica/Setaria italica;Dichanthelium oligosenthes;Sorghum bicolor/Sorghum bicolor;Oryza brachyantha;Oryza sative Japonica/Oryza sative Japonica/Oryza sative Japonica/Oryza sativa indica;Setaria italica/Setaria italica;Oryza sative Japonica;;Jatropha curcas/Jatropha curcas;Manihot esculenTriticum aestivum;;Phoenix dactylifera;;Sesa…	Hordeum vulgare subsp. vulgare	1	0.9967	BAJ94782.1	3	GO:0005634;GO:0003723;GO:0000398	mRNA splicing, via spliceosome;nucleus;RNA binding	splicing factor 3B subunit 3-like	mRNA splicing
130	AX-94485356	lcl|Traes_6BS_68CFC7855.1	2004	0.8805	Triticum urartu;Hordeum vulgare;Hordeum vulgare;Brachypodium distachyon;Brachypodium distachyon;Brachypodium distachyon;Brachypodium distachyon;Oryza sative Japonica;Oryza sative Japonica/Oryza sative Japonica/Oryza sative Japonica/Oryza sative Japonica;Oryza sative Japonica;Oryza sativa indica;Oryza brachyantha;Dichanthelium oligosenthes;Setaria italica;Setaria italica;Setaria italica;Setaria it…	Triticum urartu	0.472818	0.9909	EMS54814.1	4	GO:0003676;GO:0005634;GO:0009536;GO:0005634	plastid;nucleic acid binding;nucleus;mRNA splicing, via spliceosome	splicing factor 3B subunit 3 isoform X1	mRNA splicing
131	AX-94894323	lcl|Traes_4AS_8CDF87CBD.1	2472	0.883	Triticum urartu;Aegilops tauschii;Brachypodium distachyon/Brachypodium distachyon;Oryza sative Japonica/Oryza sative Japonica;Oryza sativa indica;Dichanthelium oligosenthes;Setaria italica/Setaria italica;Setaria italica/Setaria italica;Oryza brachyantha;Oryza sative Japonica/Oryza sative Japonica/Oryza sative Japonica/Oryza sative Japonica/Oryza sative Japonica;Sorghum bicolor;Sorghum bicolor;Ze…	Triticum urartu	0.251366	1	EMS59731.1	4	GO:0009294;GO:0008380;GO:0016021;GO:0006397	DNA mediated transformation;mRNA processing;integral component of membrane;RNA splicing	Serine arginine repetitive matrix 1	RNA splicing;mRNA processing
132	AX-95107415	lcl|Traes_7DL_F33E6D715.1	1278	0.65	Aegilops tauschii;Hordeum vulgare;Brachypodium distachyon;Oryza sativa indica;Oryza sative Japonica/Oryza sative Japonica/Oryza sative Japonica/Oryza sative Japonica/Oryza sative Japonica/Oryza sative Japonica/Oryza sative Japonica;Sorghum bicolor/Sorghum bicolor;Dichanthelium oligosenthes;Setaria italica;Zea Mays;Zea Mays/Zea Mays;Zea Mays/Zea Mays;Zea Mays;Oryza brachyantha;Setaria italica;Zea …	Aegilops tauschii	0.908316	1	EMT08177.1	5	GO:0009086;GO:0005802;GO:0005768;GO:0000394;GO:0016021	RNA splicing, via endonucleolytic cleavage and ligation;endosome;integral component of membrane;methionine biosynthetic process;trans-Golgi network	dentin sialophospho	RNA splicing
133	AX-94426298	lcl|Traes_XX_D5261B1D5.1	978	0.902	Brachypodium distachyon;Aegilops tauschii;Triticum urartu;Oryza brachyantha;Oryza sative Japonica/Oryza sative Japonica/Oryza sativa indica/Oryza sative Japonica;Setaria italica/Setaria italica;Setaria italica/Setaria italica;Oryza sative Japonica;Sorghum bicolor/Sorghum bicolor;Saccharum hybrid cultivar R570;Zea Mays/Zea Mays;Zea Mays;;;Zea Mays;;Cicer arietinum;Medicago truncaTriticum urartula/…	Brachypodium distachyon	0.960486	0.8671	XP_003564324.1;KQK19599.1	9	GO:0009086;GO:0061542;GO:0000394;GO:0019243;GO:0031314;GO:0010420;GO:0006744;GO:0008425;GO:0032259	methylglyoxal catabolic process to D-lactate via S-lactoyl-glutathione;RNA splicing, via endonucleolytic cleavage and ligation;ubiquinone biosynthetic process;methylation;extrinsic component of mitochondrial inner membrane;polyprenyldihydroxybenzoate methyltransferase activity;3-demethylubiquinone-n 3-O-methyltransferase activity;methionine biosynthetic process;2-polyprenyl-6-methoxy-1,4-benzoqui…	ubiquinone biosynthesis O- mitochondrial	RNA splicing
134	AX-94689120	lcl|Traes_7BS_98E2BCE08.1	666	0.9275	Aegilops tauschii;Triticum urartu;Brachypodium distachyon;Sorghum bicolor/Sorghum bicolor;Saccharum hybrid cultivar R570;Oryza sative Japonica/Oryza sative Japonica;Setaria italica/Setaria italica;Setaria italica/Setaria italica;Zea Mays/Zea Mays;Oryza sative Japonica/Oryza sative Japonica/Oryza sativa indica/Oryza sative Japonica;Oryza brachyantha;Oryza sative Japonica;Zea Mays;;;Cicer arietinum…	Aegilops tauschii	0.874016	0.9955	EMT09363.1	9	GO:0009086;GO:0061542;GO:0000394;GO:0019243;GO:0031314;GO:0010420;GO:0006744;GO:0008425;GO:0032259	methylglyoxal catabolic process to D-lactate via S-lactoyl-glutathione;RNA splicing, via endonucleolytic cleavage and ligation;ubiquinone biosynthetic process;methylation;extrinsic component of mitochondrial inner membrane;polyprenyldihydroxybenzoate methyltransferase activity;3-demethylubiquinone-n 3-O-methyltransferase activity;methionine biosynthetic process;2-polyprenyl-6-methoxy-1,4-benzoqui…	ubiquinone biosynthesis O- mitochondrial	RNA splicing, methylation
135	AX-94433348	lcl|Traes_1AL_52FE5D716.1	1593	0.857	Triticum urartu;Triticum turgidum;Aegilops tauschii	Triticum urartu	0.963702	0.9981	AFG73686.1	3	GO:0005524;GO:0004674;GO:0006468	protein serine/threonine kinase activity;protein phosphorylation;ATP binding	kinase	RNA splicing, methylation
136	AX-95129847	lcl|Traes_6DL_83FB111D5.1	1107	0.9685	Hordeum vulgare;Brachypodium distachyon;Setaria italica/Setaria italica;Zea Mays/Zea Mays/Zea Mays;Cenchrus americanus;Oryza sative Japonica/Oryza sative Japonica/Oryza sative Japonica/Oryza sative Japonica/Oryza sative Japonica/Oryza sative Japonica;Oryza sative Japonica/Oryza sative Japonica/Oryza sative Japonica/Oryza sative Japonica/Oryza sative Japonica/Oryza sative Japonica/Oryza sative Jap…	Hordeum vulgare subsp. vulgare	0.895631	0.9973	BAJ95254.1	9	GO:0005524;GO:0008380;GO:0003723;GO:0071013;GO:0010468;GO:0010501;GO:0006364;GO:0005730;GO:0004004	ATP-dependent RNA helicase activity;rRNA processing;nucleolus;regulation of gene expression;RNA secondary structure unwinding;catalytic step 2 spliceosome;ATP binding;RNA binding;RNA splicing	eukaryotic initiation factor 4A-3	RNA splicing;rRNA processing;gene expression
137	AX-94711533	lcl|Traes_1BS_E49041E1E.1	633	0.9265	Aegilops tauschii;Hordeum vulgare;Setaria italica	Aegilops tauschii	0.582173	0.9952	EMT11575.1	7	GO:0003723;GO:0006405;GO:0043130;GO:0006606;GO:0000972;GO:0009536;GO:0005643	RNA export from nucleus;ubiquitin binding;plastid;transcription-dependent tethering of RNA polymerase II gene DNA at nuclear periphery;protein import into nucleus;RNA binding;nuclear pore	RAE1	RNA export from nucleus
138	AX-94977099	lcl|Traes_3DL_52E057C73.1	747	0.9175	Triticum aestivum/Triticum aestivum;Hordeum vulgare;Brachypodium distachyon;Oryza brachyantha;Setaria italica/Setaria italica;Oryza sative Japonica/Oryza sative Japonica/Oryza sative Japonica/Oryza sative Japonica/Oryza sative Japonica;Sorghum bicolor/Sorghum bicolor;Zea Mays/Zea Mays/Zea Mays;Oryza sative Japonica/Oryza sative Japonica/Oryza sative Japonica/Oryza sative Japonica/Oryza sative Jap…	Triticum aestivum	0.704348	0.9794	CDM83486.1;CDM83477.1	7	GO:0003723;GO:0006405;GO:0043130;GO:0006606;GO:0000972;GO:0009536;GO:0005643	RNA export from nucleus;ubiquitin binding;plastid;transcription-dependent tethering of RNA polymerase II gene DNA at nuclear periphery;protein import into nucleus;RNA binding;nuclear pore	RAE1	RNA export from nucleus
139	AX-94428682	lcl|Traes_3B_048D4D976.1	2682	0.8	Hordeum vulgare;Hordeum vulgare;Hordeum vulgare;Triticum urartu;Aegilops tauschii;Brachypodium distachyon;Triticum urartu;Aegilops tauschii;Oryza sative Japonica;Oryza sativa indica;Oryza sative Japonica;Oryza sative Japonica;Oryza brachyantha;Brachypodium distachyon;Oryza sative Japonica;Oryza sative Japonica/Oryza sative Japonica/Oryza sative Japonica;Oryza sativa indica;Setaria italica;Setaria…	Hordeum vulgare subsp. vulgare	0.784141	0.9565	BAJ94479.1	10	GO:0003723;GO:0006405;GO:0034398;GO:0006606;GO:0017056;GO:0000973;GO:0005487;GO:0009536;GO:0044614;GO:0008139	posttranscriptional tethering of RNA polymerase II gene DNA at nuclear periphery;RNA export from nucleus;telomere tethering at nuclear periphery;plastid;structural constituent of nuclear pore;nucleocytoplasmic transporter activity;nuclear localization sequence binding;protein import into nucleus;nuclear pore cytoplasmic filaments;RNA binding	nuclear pore complex NUP98A	RNA export from nucleus
140	AX-94418601	lcl|Traes_6DL_264860B81.1	2436	0.8795	Brachypodium distachyon;Brachypodium distachyon;Setaria italica;Setaria italica;Oryza brachyantha;Dichanthelium oligosenthes;Oryza sative Japonica/Oryza sative Japonica;Oryza sative Japonica;Oryza sative Japonica;Oryza sative Japonica;Sorghum bicolor;Zea Mays;Aegilops tauschii;Setaria italica;Oryza sativa indica;Sorghum bicolor;Zea Mays;Ac;;	Brachypodium distachyon	0.786627	0.9438	KQK02055.1	3	GO:0006406;GO:0006606;GO:0016023	cytoplasmic, membrane-bounded vesicle;mRNA export from nucleus;protein import into nucleus	RRP12	mRNA export from nucleus
141	AX-95115092	lcl|Traes_4BL_72EEBA4B0.1	1797	0.805	Aegilops tauschii;Brachypodium distachyon;Oryza sative Japonica/Oryza sative Japonica/Oryza sative Japonica/Oryza sative Japonica/Oryza sative Japonica/Oryza sative Japonica;Oryza sative Japonica;Oryza sative Japonica;Oryza sativa indica;Oryza brachyantha;Oryza brachyantha;Sorghum bicolor;Setaria italica;Setaria italica;Setaria italica/Setaria italica;Sorghum bicolor;Zea Mays;Zea Mays;Zea Mays;Ze…	Aegilops tauschii	0.571862	0.977	EMT23079.1	1	GO:0009451	RNA modification	pentatricopeptide repeat-containing At1g76280 isoform X1	RNA modification
142	AX-94660158	lcl|Traes_4AS_940A76D821.1	1788	0.7885	Aegilops tauschii;Brachypodium distachyon;Setaria italica/Setaria italica;Dichanthelium oligosenthes;Sorghum bicolor/Sorghum bicolor;Oryza brachyantha;Oryza sative Japonica/Oryza sative Japonica/Oryza sative Japonica/Oryza sative Japonica/Oryza sative Japonica;Zea Mays/Zea Mays;Oryza sativa indica;Brachypodium distachyon;Oryza sative Japonica;;;Ac;;Cucumis sativus;Cucumis sativus;Cucumis melo;Nel…	Aegilops tauschii	1	0.9782	EMT16897.1	1	GO:0009451	RNA modification	pentatricopeptide repeat-containing At2g37310	RNA modification
143	AX-95145050	lcl|Traes_1DS_69D46C8ED.1	1488	0.72	Aegilops tauschii;Oryza sative Japonica;Setaria italica	Aegilops tauschii	1	1	EMT06205.1	1	GO:0009451	RNA modification	pentatricopeptide repeat-containing At3g23330 isoform X1	RNA modification
144	AX-95196380	lcl|Traes_5AS_8EAC69695.1	1278	0.899	Aegilops tauschii;Hordeum vulgare;Brachypodium distachyon;Oryza sative Japonica;Oryza sative Japonica;Oryza sative Japonica;Oryza sative Japonica;Oryza brachyantha;Setaria italica/Setaria italica;Sorghum bicolor/Sorghum bicolor;Oryza sativa indica;Zea Mays/Zea Mays;Zea Mays/Zea Mays;Dichanthelium oligosenthes;Phoenix dactylifera;Ac;Ac;;;	Aegilops tauschii	0.74606	0.9906	EMT28707.1	1	GO:0009451	RNA modification	pentatricopeptide repeat-containing At3g29230	RNA modification
145	AX-94865580	lcl|Traes_1DL_1F6402C02.1	1059	0.88	Aegilops tauschii;Brachypodium distachyon;Oryza sative Japonica	Aegilops tauschii	0.869458	1	EMT31719.1	2	GO:0043631;GO:0004652	RNA polyadenylation;polynucleotide adenylyltransferase activity	pentatricopeptide repeat-containing mitochondrial-like	RNA polyadenylation
146	AX-94971148	lcl|Traes_XX_93684C4441.1	1236	0.8325	Hordeum vulgare;Brachypodium distachyon;Oryza brachyantha;Oryza sative Japonica/Oryza sative Japonica/Oryza sative Japonica/Oryza sative Japonica/Oryza sative Japonica/Oryza sative Japonica;Oryza sativa indica;Triticum urartu;Zea Mays/Zea Mays;Setaria italica/Setaria italica;Brachypodium distachyon;Zea Mays/Zea Mays;Zea Mays/Zea Mays/Zea Mays;Zea Mays;Aegilops tauschii;/;Phoenix dactylifera;;Zea …	Hordeum vulgare subsp. vulgare	1.00488	0.9709	BAJ96491.1	11	GO:0051301;GO:0005634;GO:0019901;GO:0045737;GO:0009506;GO:0016538;GO:1901409;GO:0009651;GO:0000307;GO:0045944;GO:0007049	cyclin-dependent protein kinase holoenzyme complex;protein kinase binding;response to salt stress;positive regulation of phosphorylation of RNA polymerase II C-terminal domain;cell cycle;plasmodesma;positive regulation of transcription from RNA polymerase II promoter;cell division;nucleus;cyclin-dependent protein serine/threonine kinase regulator activity;positive regulation of cyclin-dependent p…	cyclin-L1-1 isoform X1	Response to salt;RNA polymerase phosphorylation
147	AX-94600197	lcl|Traes_6DS_260771856.1	2445	0.723	Brachypodium distachyon;Brachypodium distachyon;Oryza sativa indica;Oryza sative Japonica/Oryza sative Japonica/Oryza sative Japonica/Oryza sative Japonica/Oryza sative Japonica;Oryza brachyantha;Zea Mays/Zea Mays;Setaria italica;Sorghum bicolor/Sorghum bicolor;Sorghum bicolor;Dichanthelium oligosenthes;Brachypodium distachyon;Brachypodium distachyon;Brachypodium distachyon/Brachypodium distachyo…	Brachypodium distachyon	0.706422	0.5948	KQJ93164.1	10	GO:0051301;GO:0005634;GO:0045737;GO:0016538;GO:1901409;GO:0000307;GO:0016310;GO:0045944;GO:0016301;GO:0007049	cyclin-dependent protein kinase holoenzyme complex;positive regulation of phosphorylation of RNA polymerase II C-terminal domain;kinase activity;cell cycle;positive regulation of transcription from RNA polymerase II promoter;cell division;nucleus;cyclin-dependent protein serine/threonine kinase regulator activity;phosphorylation;positive regulation of cyclin-dependent protein serine/threonine kin…	cyclin-T1 family	RNA polymerase phosphorylation
148	AX-94412398	lcl|Traes_5DL_1EFE3453E.1	2184	0.7875	Triticum urartu;Aegilops tauschii;Brachypodium distachyon;Oryza brachyantha;Sorghum bicolor;Zea Mays/Zea Mays/Zea Mays;Oryza sative Japonica;Oryza sativa indica;Oryza sative Japonica/Oryza sative Japonica/Oryza sative Japonica/Oryza sative Japonica/Oryza sative Japonica/Oryza sative Japonica;Oryza sative Japonica;Oryza sativa indica;Dichanthelium oligosenthes;Oryza sative Japonica;Oryza sative Ja…	Triticum urartu	1.0616	0.9177	EMS67142.1	4	GO:0003723;GO:0000290;GO:0033962;GO:0000932	cytoplasmic mRNA processing body;cytoplasmic mRNA processing body assembly;deadenylation-dependent decapping of nuclear-transcribed mRNA;RNA binding	PAT1 homolog 1-like	mRNA Processing body
149	AX-95652678	lcl|Traes_5DL_1EFE3453E.1	2184	0.7875	Triticum urartu;Aegilops tauschii;Brachypodium distachyon;Oryza brachyantha;Sorghum bicolor;Zea Mays/Zea Mays/Zea Mays;Oryza sative Japonica;Oryza sativa indica;Oryza sative Japonica/Oryza sative Japonica/Oryza sative Japonica/Oryza sative Japonica/Oryza sative Japonica/Oryza sative Japonica;Oryza sative Japonica;Oryza sativa indica;Dichanthelium oligosenthes;Oryza sative Japonica;Oryza sative Ja…	Triticum urartu	1.0616	0.9177	EMS67142.1	4	GO:0003723;GO:0000290;GO:0033962;GO:0000932	cytoplasmic mRNA processing body;cytoplasmic mRNA processing body assembly;deadenylation-dependent decapping of nuclear-transcribed mRNA;RNA binding	PAT1 homolog 1-like	mRNA Processing body
150	AX-94541269	lcl|Traes_6BL_69E7B30B8.1	1899	0.8605	Triticum urartu;Aegilops tauschii;Brachypodium distachyon;Brachypodium distachyon;Oryza sativa indica;Oryza sative Japonica;Oryza sative Japonica;Oryza brachyantha;Dichanthelium oligosenthes;Oryza brachyantha;Sorghum bicolor/Sorghum bicolor;Setaria italica/Setaria italica;Setaria italica;Zea Mays;Zea Mays;Zea Mays;Ac;Phoenix dactylifera;;/	Triticum urartu	0.815245	0.9746	EMS51913.1	1	GO:0006397	mRNA processing	THO complex subunit 5A isoform X2	mRNA processing
151	AX-94907276	lcl|Traes_2DL_FC9F0FF61.1	1089	0.8285	Aegilops tauschii;Triticum urartu;Hordeum vulgare	Aegilops tauschii	1	0.9972	EMT14773.1	6	GO:0005634;GO:0003723;GO:0005737;GO:0046872;GO:0006364;GO:0042256	cytoplasm;mature ribosome assembly;metal ion binding;rRNA processing;nucleus;RNA binding	Ribosome maturation SBDS	rRNA processing
152	AX-94975845	lcl|Traes_2BL_29F5B2711.1	2907	0.81	Hordeum vulgare;Hordeum vulgare;Brachypodium distachyon	Hordeum vulgare subsp. vulgare	1	0.9752	BAK05595.1	8	GO:0005524;GO:0005737;GO:0016021;GO:0008168;GO:0006364;GO:0004674;GO:0006468;GO:0032259	cytoplasm;protein serine/threonine kinase activity;methyltransferase activity;methylation;rRNA processing;protein phosphorylation;integral component of membrane;ATP binding	probable leucine-rich repeat receptor kinase At5g49770	rRNA processing
153	AX-94430906	lcl|Traes_3B_8AA3F1388.1	2295	0.784	Triticum aestivum;Hordeum vulgare;Aegilops tauschii;Brachypodium distachyon;Brachypodium distachyon;Hordeum vulgare;Oryza brachyantha;Oryza brachyantha;Setaria italica;Oryza sativa indica;Oryza sative Japonica;Oryza sative Japonica/Oryza sative Japonica/Oryza sative Japonica/Oryza sative Japonica;Oryza sative Japonica;Sorghum bicolor/Sorghum bicolor;Dichanthelium oligosenthes;Setaria italica;;;;	Triticum aestivum	0.797495	1	CDM80744.1	5	GO:0005634;GO:0003723;GO:0030529;GO:0005739;GO:0006396	intracellular ribonucleoprotein complex;nucleus;RNA processing;RNA binding;mitochondrion	la-related 1A	RNA processing
154	AX-94464278	lcl|Traes_4DS_5C16038BF.1	1788	0.8545	Aegilops tauschii;Hordeum vulgare;Triticum urartu;Aegilops tauschii;Brachypodium distachyon;Brachypodium distachyon;Hordeum vulgare;Aegilops tauschii;Triticum aestivum;Triticum urartu;Brachypodium distachyon;Setaria italica/Setaria italica;Dichanthelium oligosenthes;Zea Mays/Zea Mays/Zea Mays/Zea Mays/Zea Mays;Sorghum bicolor/Sorghum bicolor;Oryza sative Japonica/Oryza sative Japonica/Oryza sativ…	Aegilops tauschii	0.94462	0.9732	EMT15579.1	4	GO:0090502;GO:0004526;GO:0031047;GO:0005655	nucleolar ribonuclease P complex;gene silencing by RNA;ribonuclease P activity;RNA phosphodiester bond hydrolysis, endonucleolytic	factor of DNA methylation 1;Ribonuclease P	mRNA based gene silencing
155	AX-94974451	lcl|Traes_XX_D8D29BDDF.1	1524	0.8095	Aegilops tauschii;Hordeum vulgare;Brachypodium distachyon;Oryza sative Japonica;Oryza sative Japonica;Oryza sative Japonica;Sorghum bicolor;Setaria italica/Setaria italica;Zea Mays/Zea Mays/Zea Mays/Zea Mays;Zea Mays;Sorghum bicolor;Oryza brachyantha/Oryza brachyantha;Zea Mays/Zea Mays;;Ac;Nelumbo nucifera;Vitis vinifera;Vitis vinifera;Nelumbo nucifera;Nelumbo nucifera	Aegilops tauschii	1.00394	0.9312	EMT14044.1	1	GO:0016020; GO:0035196	membrane; production of miRNAs involved in gene silencing by miRNA	FHA domain-containing DDL	mRNA based gene silencing
156	AX-94765773	lcl|Traes_XX_758EF8A581.1	2769	0.9195	Triticum urartu;Brachypodium distachyon;Oryza brachyantha/Oryza brachyantha;Oryza brachyantha;Setaria italica;Oryza brachyantha;Setaria italica/Setaria italica;Oryza sative Japonica/Oryza sative Japonica/Oryza sative Japonica/Oryza sative Japonica/Oryza sative Japonica/Oryza sative Japonica/Oryza sative Japonica;Hordeum vulgare;Sorghum bicolor;Oryza sativa indica;Oryza sative Japonica/Oryza sativ…	Triticum urartu	0.506039	0.9008	EMS67416.1	3	GO:0003676;GO:0005739;GO:0031047	gene silencing by RNA;nucleic acid binding;mitochondrion	argonaute 1D	RNA based gene silencing
157	AX-95230022	lcl|Traes_XX_758EF8A581.1	2769	0.9195	Triticum urartu;Brachypodium distachyon;Oryza brachyantha/Oryza brachyantha;Oryza brachyantha;Setaria italica;Oryza brachyantha;Setaria italica/Setaria italica;Oryza sative Japonica/Oryza sative Japonica/Oryza sative Japonica/Oryza sative Japonica/Oryza sative Japonica/Oryza sative Japonica/Oryza sative Japonica;Hordeum vulgare;Sorghum bicolor;Oryza sativa indica;Oryza sative Japonica/Oryza sativ…	Triticum urartu	0.506039	0.9008	EMS67416.1	3	GO:0003676;GO:0005739;GO:0031047	gene silencing by RNA;nucleic acid binding;mitochondrion	argonaute 1D	RNA based gene silencing
158	AX-94463649	lcl|Traes_2AL_DFE4C65F6.1	2769	0.785	Aegilops tauschii;Hordeum vulgare;Oryza sativa indica	Aegilops tauschii	1	0.9609	EMT23399.1	2	GO:0003676;GO:0031047	gene silencing by RNA;nucleic acid binding	argonaute 2-like	RNA based gene silencing
159	AX-95631254	lcl|Traes_4BL_CF558655C.1	2880	0.8445	Triticum urartu;Hordeum vulgare;Aegilops tauschii;Brachypodium distachyon;Oryza sative Japonica/Oryza sative Japonica/Oryza sative Japonica/Oryza sative Japonica/Oryza sative Japonica/Oryza sative Japonica/Oryza sative Japonica;Oryza sativa indica;Oryza brachyantha/Oryza brachyantha/Oryza brachyantha;Dichanthelium oligosenthes;Setaria italica;Setaria italica;Sorghum bicolor/Sorghum bicolor;Zea Ma…	Triticum urartu	1	0.9782	EMS67835.1	3	GO:0009616;GO:0003724;GO:0035194	posttranscriptional gene silencing by RNA;RNA helicase activity;virus induced gene silencing	RNA helicase SDE3	RNA based post-transcriptional gene silencing
160	AX-94668593	lcl|Traes_XX_EF4767EA7.1	1650	0.9005	Hordeum vulgare;Hordeum vulgare;Brachypodium distachyon;Oryza brachyantha;Setaria italica/Setaria italica;Sorghum bicolor/Sorghum bicolor;Oryza sative Japonica/Oryza sative Japonica/Oryza sative Japonica;Oryza sative Japonica;Oryza sative Japonica;Zea Mays;Oryza sative Japonica;Brachypodium distachyon;Oryza sative Japonica/Oryza sative Japonica/Oryza sative Japonica/Oryza sative Japonica/Oryza sa…	Hordeum vulgare subsp. vulgare	0.718056	0.9787	BAJ86392.1	11	GO:0005525;GO:0008728;GO:0005524;GO:0009507;GO:0016021;GO:0042594;GO:0015969;GO:0016023;GO:0008893;GO:0016310;GO:0016301	cytoplasmic, membrane-bounded vesicle;GTP diphosphokinase activity;guanosine-3',5'-bis(diphosphate) 3'-diphosphatase activity;GTP binding;chloroplast;kinase activity;response to starvation;integral component of membrane;guanosine tetraphosphate metabolic process;ATP binding;phosphorylation	GTP diphosphokinase chloroplastic	Guanosine metabolism
161	AX-94898852	lcl|Traes_6BL_F87B13A5F.1	453	0.9685	Aegilops tauschii;Triticum urartu;Brachypodium distachyon;Setaria italica/Setaria italica;Sorghum bicolor;Zea Mays/Zea Mays/Zea Mays;Zea Mays;Oryza brachyantha;Oryza sative Japonica;Oryza sative Japonica/Oryza sative Japonica/Oryza sative Japonica/Oryza sative Japonica/Oryza sative Japonica;Oryza sative Japonica;Oryza sative Japonica/Oryza sative Japonica;Zea Mays/Zea Mays;Oryza sativa;Dichanthel…	Aegilops tauschii	0.438953	1	EMT33230.1	4	GO:0006167;GO:0004001;GO:0006166;GO:0016310	purine ribonucleoside salvage;AMP biosynthetic process;adenosine kinase activity;phosphorylation	Adenosine kinase 2	Nucleic acid metabolism
162	AX-94385806	lcl|Traes_1BS_5CB076FEF.1	2115	0.782	Hordeum vulgare;Hordeum vulgare;Brachypodium distachyon	Hordeum vulgare subsp. vulgare	1	0.9381	BAJ99587.1	1	GO:0016779	nucleotidyltransferase activity	UTP:RNA uridylyltransferase 1-like	nucleotide transfer
163	AX-94513469	lcl|Traes_1BS_5CB076FEF.1	2115	0.782	Hordeum vulgare;Hordeum vulgare;Brachypodium distachyon	Hordeum vulgare subsp. vulgare	1	0.9381	BAJ99587.1	1	GO:0016779	nucleotidyltransferase activity	UTP:RNA uridylyltransferase 1-like	nucleotide transfer
164	AX-94517434	lcl|Traes_1BS_5CB076FEF.1	2115	0.782	Hordeum vulgare;Hordeum vulgare;Brachypodium distachyon	Hordeum vulgare subsp. vulgare	1	0.9381	BAJ99587.1	1	GO:0016779	nucleotidyltransferase activity	UTP:RNA uridylyltransferase 1-like	nucleotide transfer
165	AX-95224065	lcl|Traes_1BS_5CB076FEF.1	2115	0.782	Hordeum vulgare;Hordeum vulgare;Brachypodium distachyon	Hordeum vulgare subsp. vulgare	1	0.9381	BAJ99587.1	1	GO:0016779	nucleotidyltransferase activity	UTP:RNA uridylyltransferase 1-like	nucleotide transfer
166	AX-94797910	lcl|Traes_2BL_3CC2778DE.1	417	0.953	Triticum urartu;Brachypodium distachyon;Hordeum vulgare	Triticum urartu	0.452459	0.9928	EMS51874.1	5	GO:0003676;GO:0008270;GO:0003779;GO:0030042;GO:0015629	actin cytoskeleton;actin filament depolymerization;nucleic acid binding;actin binding;zinc ion binding	actin-depolymerizing factor	Nucleic cid binding;actin binding
167	AX-94860543	lcl|Traes_4AL_464720845.1	951	0.774	Aegilops tauschii;Brachypodium distachyon;Oryza sativa indica;Oryza sative Japonica/Oryza sative Japonica/Oryza sative Japonica/Oryza sative Japonica/Oryza sative Japonica/Oryza sative Japonica/Oryza sative Japonica/Oryza sative Japonica;Oryza brachyantha;Triticum urartu;Setaria italica/Setaria italica;Dichanthelium oligosenthes;Sorghum bicolor;Zea Mays/Zea Mays/Zea Mays;Zea Mays;Zea Mays/Zea May…	Aegilops tauschii	0.814465	0.9498	EMT02366.1	3	GO:0000166;GO:0003676;GO:0008270	nucleic acid binding;nucleotide binding;zinc ion binding	glycine-rich RNA-binding RZ1C-like isoform X1	Nucleic cid binding
168	AX-94699353	lcl|Traes_XX_D48590DA8.1	954	0.777	Aegilops tauschii;Brachypodium distachyon;Oryza sativa indica;Oryza brachyantha;Oryza sative Japonica/Oryza sative Japonica/Oryza sative Japonica/Oryza sative Japonica/Oryza sative Japonica/Oryza sative Japonica/Oryza sative Japonica/Oryza sative Japonica;Triticum urartu;Setaria italica/Setaria italica;Dichanthelium oligosenthes;Sorghum bicolor;Zea Mays/Zea Mays/Zea Mays;Zea Mays;Zea Mays/Zea May…	Aegilops tauschii	0.959119	1	EMT02366.1	3	GO:0000166;GO:0003676;GO:0008270	nucleic acid binding;nucleotide binding;zinc ion binding	glycine-rich RNA-binding RZ1C-like isoform X1	Nucleic cid binding
169	AX-95105040	lcl|Traes_2DL_5C1DDA41C.1	1488	0.7285	Triticum urartu;Aegilops tauschii;Brachypodium distachyon	Triticum urartu	0.728595	0.9823	EMS54179.1	4	GO:0000166;GO:0003676;GO:0006810;GO:0009536	plastid;nucleic acid binding;transport;nucleotide binding	Ras GTPase-activating -binding 1	Nucleic cid binding
170	AX-95629828	lcl|Traes_3B_D14EA2306.1	975	0.6795	Triticum aestivum;Triticum urartu;Brachypodium distachyon;Aegilops tauschii;Oryza brachyantha;Oryza sative Japonica;Oryza sative Japonica/Oryza sative Japonica/Oryza sative Japonica/Oryza sative Japonica/Oryza sative Japonica/Oryza sative Japonica;Oryza sativa indica/Oryza sative Japonica;Zea Mays/Zea Mays/Zea Mays;Sorghum bicolor/Sorghum bicolor;Zea Mays/Zea Mays/Zea Mays/Zea Mays;Sorghum bicolo…	Triticum aestivum	1	1	CDM81377.1	1	GO:0003676	nucleic acid binding	R3H domain-containing 1-like	Nucleic cid binding
171	AX-94505885	lcl|Traes_1BL_8405346AF.1	954	0.874	Aegilops tauschii;Hordeum vulgare;Hordeum vulgare	Aegilops tauschii	0.853026	0.9899	EMT08505.1	1	GO:0003676	nucleic acid binding	nucleic acid binding	Nucleic cid binding
172	AX-94391628	lcl|Traes_3DS_0166803C6.1	624	0.906	Triticum aestivum;Aegilops tauschii;Triticum urartu;Triticum aestivum;Hordeum vulgare;Brachypodium distachyon;Sorghum bicolor;Oryza brachyantha;Zea Mays;Zea Mays;Oryza sative Japonica/Oryza sative Japonica/Oryza sative Japonica/Oryza sative Japonica/Oryza sative Japonica/Oryza sative Japonica;Zea Mays/Zea Mays/Zea Mays;Zea Mays/Zea Mays;Setaria italica/Setaria italica;Dichanthelium oligosenthes;O…	Triticum aestivum	0.677852	0.995	CDM80639.1	4	GO:0003676;GO:0006308;GO:0090305;GO:0004519	nucleic acid binding;DNA catabolic process;endonuclease activity;nucleic acid phosphodiester bond hydrolysis	Nuclease S1	Nucleic cid binding;DNA catabolism
173	AX-94549419	lcl|Traes_6AL_9D5673FB7.1	669	0.8535	Aegilops tauschii;Triticum urartu;Aegilops tauschii;Triticum urartu;Brachypodium distachyon/Brachypodium distachyon;Brachypodium distachyon;Brachypodium distachyon;Aegilops tauschii;Triticum urartu;Oryza sativa indica;Oryza sative Japonica/Oryza sative Japonica/Oryza sative Japonica/Oryza sative Japonica/Oryza sative Japonica/Oryza sative Japonica;Oryza sative Japonica/Oryza sative Japonica/Oryza…	Aegilops tauschii	0.601942	0.9946	EMT11974.1	3	GO:0000166;GO:0003676;GO:0016020	membrane;nucleic acid binding;nucleotide binding	RNA-binding region RNP-1	Nucleic cid binding
174	AX-94584612	lcl|Traes_3AS_905936FB6.1	1494	0.8155	Brachypodium sylvaticum;Brachypodium distachyon;Brachypodium distachyon/Brachypodium distachyon;Oryza brachyantha;Oryza sative Japonica;Oryza sative Japonica/Oryza sative Japonica/Oryza sative Japonica/Oryza sative Japonica;Oryza sativa indica;Oryza sative Japonica;Setaria italica;Zea Mays;Setaria italica;Zea Mays;Zea Mays;Sorghum bicolor;Sorghum bicolor;Aegilops tauschii;Zea Mays;Zea Mays;Phoeni…	Brachypodium sylvaticum	0.289704	0.8696	CCF55440.1	1	GO:0003676	nucleic acid binding	RST1 isoform X2	Nucleic cid binding
175	AX-95204287	lcl|Traes_XX_B21BC2692.1	672	0.8265	Aegilops tauschii;Triticum urartu;Brachypodium distachyon;Oryza sative Japonica/Oryza sative Japonica;Oryza sative Japonica/Oryza sative Japonica/Oryza sative Japonica/Oryza sativa indica/Oryza sativa indica/Oryza sative Japonica/Oryza sative Japonica;Oryza brachyantha/Oryza brachyantha;Setaria italica/Setaria italica;Dichanthelium oligosenthes;Zea Mays;Zea Mays/Zea Mays/Zea Mays;Sorghum bicolor/…	Aegilops tauschii	0.88755	0.991	EMT15602.1	2	GO:0000166;GO:0003676	nucleic acid binding;nucleotide binding	serine arginine-rich splicing factor RS31	Nucleic cid binding
176	AX-94571080	lcl|Traes_2AL_1BA1BADED.1	1809	0.8215	Triticum urartu;Aegilops tauschii;Brachypodium distachyon	Triticum urartu	1.00166	0.995	EMS47953.1	1	GO:0003676	nucleic acid binding	WD repeat-containing 44-like	Nucleic cid binding
177	AX-94428433	lcl|Traes_1AS_82832A179.1	1161	0.715	Brachypodium distachyon;Oryza sative Japonica;Oryza sative Japonica	Brachypodium distachyon	0.936387	0.8342	XP_014755716.1	1	GO:0016788	hydrolase activity, acting on ester bonds	nuclease HARBI1	Hydrolase activity
178	AX-94449738	lcl|Traes_2AS_DE63DCE1F.1	1410	0.927	Hordeum vulgare;Hordeum vulgare;Brachypodium distachyon	Hordeum vulgare subsp. vulgare	0.991507	0.9936	BAJ88758.1	4	GO:0000166;GO:0003676;GO:0030529;GO:0019013	viral nucleocapsid;intracellular ribonucleoprotein complex;nucleic acid binding;nucleotide binding	heterogeneous nuclear ribonucleo 1	Nucleic acid binding;nucleotide;ribonucleoprotein complex
179	AX-94428929	lcl|Traes_5AL_BD51CA751.1	342	0.56	Aegilops tauschii;Aegilops tauschii;Sorghum bicolor;Sorghum bicolor/Sorghum bicolor;Sorghum bicolor;Sorghum bicolor;Sorghum bicolor;Brachypodium distachyon;Brachypodium distachyon;Brachypodium distachyon;Zea Mays;Zea Mays/Zea Mays;Aegilops tauschii;Oryza brachyantha;Oryza sative Japonica;Oryza sative Japonica;Oryza sative Japonica;Zea Mays/Zea Mays/Zea Mays;Zea Mays;Sorghum bicolor	Aegilops tauschii	0.24569	0.9123	EMT20061.1	2	GO:0003676;GO:0008270	nucleic acid binding;zinc ion binding	Zinc finger 346	Nucleic acid binding;Zn ion binding
180	AX-94464337	lcl|Traes_5BL_15797AE03.1	789	0.8165	Triticum urartu;Aegilops tauschii;Hordeum vulgare;Oryza sativa indica;Oryza sative Japonica;Oryza sative Japonica/Oryza sative Japonica/Oryza sative Japonica/Oryza sative Japonica/Oryza sative Japonica/Oryza sative Japonica/Oryza sative Japonica/Oryza sative Japonica/Oryza sative Japonica/Oryza sative Japonica/Oryza sative Japonica;Brachypodium distachyon;Brachypodium distachyon;Oryza brachyantha…	Triticum urartu	0.614232	0.9939	EMS47592.1	2	GO:0003677;GO:0008270	DNA binding;zinc ion binding	Zinc finger A20 and AN1 domain-containing stress-associated 6	DNA binding;Zn ion binding
181	AX-94927175	lcl|Traes_7DL_1F6591D75.1	1680	0.623	Oryza brachyantha;Oryza sativa indica;Oryza sative Japonica;Oryza sative Japonica;Oryza sative Japonica/Oryza sative Japonica/Oryza sative Japonica/Oryza sative Japonica/Oryza sative Japonica;Brachypodium distachyon;Brachypodium distachyon;Sorghum bicolor;Sorghum bicolor/Sorghum bicolor;Setaria italica/Setaria italica;Setaria italica;Sorghum bicolor;Saccharum hybrid cultivar R570;//;Phoenix dacty…	Oryza brachyantha	0.740541	0.688	XP_006656455.1	1	GO:0003677	DNA binding	Ankyrin repeat domain-containing 30A	DNA binding
182	AX-95149371	lcl|Traes_6DL_2B4507266.1	2928	0.883	Aegilops tauschii;Brachypodium distachyon/Brachypodium distachyon;Oryza brachyantha;Oryza sativa indica;Oryza sative Japonica/Oryza sative Japonica;Dichanthelium oligosenthes;Setaria italica/Setaria italica;Sorghum bicolor/Sorghum bicolor;Oryza sative Japonica;Hordeum vulgare;Oryza brachyantha;Oryza sative Japonica/Oryza sative Japonica/Oryza sative Japonica/Oryza sative Japonica/Oryza sative Jap…	Aegilops tauschii	1	0.9988	EMT32775.1	1	GO:0003677	DNA binding	DNA-binding SMUBP-2	DNA binding
183	AX-95238595	lcl|Traes_1DS_5EEED86AD.1	2211	0.6685	Triticum aestivum;Aegilops tauschii;Triticum urartu	Triticum aestivum	0.866822	0.9798	AEV91160.1	1	GO:0003677	DNA binding	Myb-related 3R-1	DNA binding
184	AX-94689491	lcl|Traes_3AL_152A7186A.1	1161	0.6235	Triticum aestivum;Triticum aestivum;Aegilops tauschii	Triticum aestivum	0.864286	0.9311	CDM85043.1;CDM85046.1	1	GO:0003677	DNA binding	Myb proto-oncogene -like	DNA binding
185	AX-95099396	lcl|Traes_5BL_3F49EA442.1	1530	0.821	Aegilops tauschii;Aegilops tauschii;Brachypodium distachyon/Brachypodium distachyon;Brachypodium distachyon;Brachypodium distachyon;Hordeum vulgare;Oryza sativa indica;Oryza sative Japonica/Oryza sative Japonica/Oryza sative Japonica;Oryza sative Japonica;Oryza sative Japonica;Oryza sative Japonica;Oryza brachyantha/Oryza brachyantha/Oryza brachyantha;Triticum urartu;Dichanthelium oligosenthes;Se…	Aegilops tauschii	0.69888	0.8758	EMT04155.1	1	GO:0003677	DNA binding	NLP1 isoform X3	DNA binding
186	AX-95002995	lcl|Traes_7AL_B852C9511.1	2412	0.587	Triticum urartu;Aegilops tauschii;Hordeum vulgare;Brachypodium distachyon;Brachypodium distachyon/Brachypodium distachyon/Brachypodium distachyon/Brachypodium distachyon;Oryza sative Japonica;Oryza sative Japonica;Oryza brachyantha;Oryza sative Japonica;Dichanthelium oligosenthes;Setaria italica;Setaria italica/Setaria italica;Oryza sativa indica;Zea Mays;Zea Mays;Zea Mays;Zea Mays/Zea Mays;Zea M…	Triticum urartu	0.883721	0.9557	EMS57086.1	2	GO:0005634;GO:0003677	nucleus;DNA binding	methyl- -binding domain-containing 13-like	DNA binding
187	AX-94695768	lcl|Traes_1DL_E425CE2A3.1	1119	0.7255	Triticum urartu;Aegilops tauschii;Brachypodium distachyon	Triticum urartu	0.462121	0.9607	EMS51308.1	2	GO:0016788;GO:0003677	hydrolase activity, acting on ester bonds;DNA binding	stress response NST1	DNA binding;hydrolase activity
188	AX-94631541	lcl|Traes_2AL_380FF0B65.1	1278	0.8485	Triticum urartu;Hordeum vulgare;Brachypodium distachyon	Triticum urartu	0.982234	0.9147	EMS62373.1	3	GO:0005634;GO:0003677;GO:0016787	hydrolase activity;nucleus;DNA binding	threonine aspartase isoform X1	DNA binding;hydrolase activity
189	AX-95247841	lcl|Traes_XX_2E2E3BC02.1	912	0.8875	Triticum urartu;Hordeum vulgare;Brachypodium distachyon/Brachypodium distachyon;Brachypodium distachyon;Oryza sative Japonica/Oryza sative Japonica/Oryza sative Japonica;Hordeum vulgare;Oryza sativa indica;Oryza sative Japonica;Oryza brachyantha;Oryza sative Japonica;Setaria italica;Setaria italica;Sorghum bicolor;Zea Mays/Zea Mays;Aegilops tauschii;Setaria italica;Zea Mays;;;Ac	Triticum urartu	0.771574	0.9803	EMS62373.1	3	GO:0005634;GO:0003677;GO:0016787	hydrolase activity;nucleus;DNA binding	threonine aspartase isoform X1	DNA binding;hydrolase activity
190	AX-94910184	lcl|Traes_XX_7E2288C8A.1	1314	0.943	Triticum aestivum;Triticum aestivum;Hordeum vulgare;Brachypodium distachyon;Oryza brachyantha;Setaria italica/Setaria italica;Oryza sative Japonica/Oryza sative Japonica/Oryza sative Japonica/Oryza sativa indica/Oryza sative Japonica/Oryza sative Japonica;Zea Mays/Zea Mays/Zea Mays/Zea Mays/Zea Mays/Zea Mays/Zea Mays;Sorghum bicolor/Sorghum bicolor;Dichanthelium oligosenthes;Zea Mays/Zea Mays;Zea…	Triticum aestivum	0.942922	1	AAS67031.1	4	GO:0003677;GO:0009536;GO:0004379;GO:0018008	glycylpeptide N-tetradecanoyltransferase activity;plastid;N-terminal peptidyl-glycine N-myristoylation;DNA binding	glycylpeptide N-tetradecanoyltransferase 1	DNA binding;peptide myristoylation
191	AX-95019187	lcl|Traes_2AS_F6F837425.1	1191	0.856	Aegilops tauschii;Hordeum vulgare;Triticum urartu	Aegilops tauschii	0.913146	0.9794	EMT11242.1	2	GO:0000166;GO:0003723	RNA binding;nucleotide binding	oligouridylate-binding 1-like	RNA binding;nucleotide binding
192	AX-95000975	lcl|Traes_2BL_55007EC0A.1	2874	0.697	Aegilops tauschii;Triticum urartu;Triticum urartu	Aegilops tauschii	0.879888	0.9556	EMT29134.1	3	GO:0000166;GO:0003723;GO:0016020	membrane;RNA binding;nucleotide binding	Polyadenylate-binding 2	RNA binding;nucleotide binding
193	AX-94850234	lcl|Traes_2AL_24289590E.1	2817	0.706	Aegilops tauschii;Triticum urartu;Triticum urartu	Aegilops tauschii	0.828678	0.9596	EMT29134.1	3	GO:0000166;GO:0003723;GO:0016021	integral component of membrane;RNA binding;nucleotide binding	Polyadenylate-binding 2	RNA binding;nucleotide binding
[truncated: 5 more rows]

## Sheet: S8
Serial No.	SNP ID	IWGSC Sequence Hit	Sequence Length	Blast Similarity Mean	Blast Hit Triticum aestivumxonomy Name	Blast Top Hit Taxonomy Name	Top hit coverage ratio	Blast Top Hit Similarity	Blast Top Hit Accession	Annotation GO Count	Annotation GO ID	Annotation GO Term	Annotated Gene	Annotataion summary
[truncated: 162 more rows]

## Sheet: S9
Serial No.	SNP ID	IWGSC Sequence Hit	Sequence Length	Blast Similarity Mean	Blast Hit Triticum aestivumxonomy Name	Blast Top Hit Taxonomy Name	Top hit coverage ratio	Blast Top Hit Similarity	Blast Top Hit Accession	Annotation GO Count	Annotation GO ID	Annotation GO Term	Annotated Gene	Metabolic process
[truncated: 275 more rows]

[truncated: 2 more sheets: S10, S11]
